# Supplementary material for: Eccentricity pacing and rapid termination of the early Antarctic ice ages
Source: Nat Commun. 2024 Dec 5;15:10600. doi: 10.1038/s41467-024-54186-1 (PMC11621355; doi:10.1038/s41467-024-54186-1)
Supplement: Supplementary file 4 — Supplementary Datasets 1–4 [file 41467_2024_54186_MOESM4_ESM.zip]

Archive with 8 entries (8 files):
- Dataset_S1_Isotopes.xlsx
- __MACOSX/._Dataset_S1_Isotopes.xlsx
- Dataset_S2_Tuning_TiePoints.xlsx
- __MACOSX/._Dataset_S2_Tuning_TiePoints.xlsx
- Dataset_S3_QualityCriteria.xlsx
- __MACOSX/._Dataset_S3_QualityCriteria.xlsx
- Dataset_S4_Coulometry.xlsx
- __MACOSX/._Dataset_S4_Coulometry.xlsx
