# Supplementary material for: Eccentricity pacing and rapid termination of the early Antarctic ice ages
Source: Nat Commun. 2024 Dec 5;15:10600. doi: 10.1038/s41467-024-54186-1 (PMC11621355; doi:10.1038/s41467-024-54186-1)
Supplement: Supplementary file 4 — Supplementary Datasets 1–4 [file 41467_2024_54186_MOESM4_ESM.zip › Dataset_S1_Isotopes.xlsx]

## Sheet: Prep data
Expedition	Site	Hole	Core	Type	Section	Half	Depth top (cm)	Depth bottom (cm)	Depth (m CSF-A)	Depth (m CCSF-M; van Peer et al., 2017)	Tuned Age (Ma)	Coarse Fraction (>63 µm; wt.%)	C. mundulus δ18O (‰ VPDB)
342	U1406	B	6	H	5	W	70	72	46	54.76	21.7719	1.59393	1.33967
342	U1406	B	6	H	5	W	72	74	46.02	54.78	21.7728	0.908154	1.22172
342	U1406	B	6	H	5	W	74	76	46.04	54.8	21.7738	1.4547
342	U1406	B	6	H	5	W	78	80	46.08	54.84	21.7757	1.80917	1.33969
342	U1406	B	6	H	5	W	82	84	46.12	54.88	21.7776	1.50934	1.08305
342	U1406	B	6	H	5	W	86	88	46.16	54.92	21.7795	1.63197	1.36266
342	U1406	B	6	H	5	W	90	92	46.2	54.96	21.7814	1.30577	1.06008
342	U1406	B	6	H	5	W	94	96	46.24	55	21.7833	2.11608	1.35567
342	U1406	B	6	H	5	W	98	100	46.28	55.04	21.7852	1.68903	-0.652133
342	U1406	B	6	H	5	W	102	104	46.32	55.08	21.7871	0.993466	1.26669
342	U1406	B	6	H	5	W	106	108	46.36	55.12	21.789	1.46078	1.1919
342	U1406	B	6	H	5	W	110	112	46.4	55.16	21.791	2.12082
342	U1406	B	6	H	5	W	114	116	46.44	55.2	21.793	4.74028	1.08505
342	U1406	B	6	H	5	W	118	120	46.48	55.24	21.795	8.6253	1.16993
342	U1406	B	6	H	5	W	122	124	46.52	55.28	21.797	6.97881	1.09803
342	U1406	B	6	H	5	W	126	128	46.56	55.32	21.799	8.05025	1.36567
342	U1406	B	6	H	5	W	130	132	46.6	55.36	21.801	8.25215	1.24569
342	U1406	B	6	H	5	W	132	134	46.62	55.38	21.802	5.68016	1.26968
342	U1406	B	6	H	5	W	134	136	46.64	55.4	21.803	7.27434	1.25569
342	U1406	B	6	H	5	W	138	140	46.68	55.44	21.805	6.28838	1.22186
342	U1406	B	6	H	5	W	142	144	46.72	55.48	21.807	5.63644	1.17892
342	U1406	B	6	H	5	W	146	148	46.76	55.52	21.809	4.14647	1.59734
342	U1406	B	6	H	6	W	2	4	46.82	55.58	21.812	3.98131	1.33424
342	U1406	B	6	H	6	W	6	8	46.86	55.62	21.814	3.28032	1.49125
342	U1406	B	6	H	6	W	10	12	46.9	55.66	21.816	1.50582	1.56062
342	U1406	B	6	H	6	W	14	16	46.94	55.7	21.818	1.8742	1.66218
342	U1406	B	6	H	6	W	18	20	46.98	55.74	21.82	2.19886	1.63833
342	U1406	B	6	H	6	W	22	24	47.02	55.78	21.822	1.63964	1.64826
342	U1406	B	6	H	6	W	26	28	47.06	55.82	21.824	2.09811	1.59434
342	U1406	B	6	H	6	W	30	32	47.1	55.86	21.826	2.24673	1.58324
342	U1406	B	6	H	6	W	34	36	47.14	55.9	21.828	1.88452	1.61408
342	U1406	B	6	H	6	W	38	40	47.18	55.94	21.83	1.83252	1.54943
342	U1406	B	6	H	6	W	42	44	47.22	55.98	21.832	1.61925	1.56463
342	U1406	B	6	H	6	W	44	46	47.24	56	21.833	1.23186
342	U1406	B	6	H	6	W	46	48	47.26	56.02	21.8335	1.73715	1.46365
342	U1406	B	6	H	6	W	50	52	47.3	56.06	21.8344	2.5332	1.45553
342	U1406	B	6	H	6	W	54	56	47.34	56.1	21.8353	2.51768	1.49148
342	U1406	B	6	H	6	W	58	60	47.38	56.14	21.8362	1.82771	1.39462
342	U1406	B	6	H	6	W	62	64	47.42	56.18	21.8371	1.76753	1.4261
342	U1406	B	6	H	6	W	66	68	47.46	56.22	21.8381	1.6058	1.40261
342	U1406	B	6	H	6	W	70	72	47.5	56.26	21.839	1.66472	1.5355
342	U1406	B	6	H	6	W	74	76	47.54	56.3	21.8399	1.75495	0.429958
342	U1406	B	6	H	6	W	78	80	47.58	56.34	21.8408	1.51759	1.5576
342	U1406	B	6	H	6	W	82	84	47.62	56.38	21.8417	1.67489	1.61531
342	U1406	B	6	H	6	W	86	88	47.66	56.42	21.8427	1.66271	1.4785
342	U1406	B	6	H	6	W	90	92	47.7	56.46	21.8436	1.20657	1.48418
342	U1406	A	6	H	2	W	22	24	45.92	56.48	21.844	0.928793	1.57376
342	U1406	A	6	H	2	W	26	28	45.96	56.52	21.845	2.2016	1.59569
342	U1406	A	6	H	2	W	30	32	46	56.56	21.8459	2.78918	1.36296
342	U1406	B	6	H	6	W	104	106	47.84	56.6	21.8468	2.75699
342	U1406	A	6	H	2	W	34	36	46.04	56.6	21.8468	3.23647	1.14138
342	U1406	A	6	H	2	W	38	40	46.08	56.64	21.8477	3.34176	1.25863
342	U1406	A	6	H	2	W	42	44	46.12	56.68	21.8486	2.51521	1.35346
342	U1406	A	6	H	2	W	44	46	46.14	56.7	21.8491	2.58987	1.39972
342	U1406	A	6	H	2	W	46	48	46.16	56.72	21.8496	2.90395	1.26496
342	U1406	A	6	H	2	W	50	52	46.2	56.76	21.8505	2.94233	1.4741
342	U1406	A	6	H	2	W	54	56	46.24	56.8	21.8514	1.68421	1.50101
342	U1406	A	6	H	2	W	58	60	46.28	56.84	21.8523	1.71469	0.943892
342	U1406	A	6	H	2	W	62	64	46.32	56.88	21.8532	1.49382	1.33756
342	U1406	A	6	H	2	W	66	68	46.36	56.92	21.8541	1.13439	1.44365
342	U1406	A	6	H	2	W	70	72	46.4	56.96	21.8551	1.44948	1.45417
342	U1406	A	6	H	2	W	74	76	46.44	57	21.856	1.43621	1.50998
342	U1406	A	6	H	2	W	78	80	46.48	57.04	21.8569	1.88868	1.49603
342	U1406	A	6	H	2	W	82	84	46.52	57.08	21.8578	1.83449	1.01419
342	U1406	A	6	H	2	W	86	88	46.56	57.12	21.8587	1.6946	1.51197
342	U1406	A	6	H	2	W	90	92	46.6	57.16	21.8597	2.08121	1.48606
342	U1406	A	6	H	2	W	94	96	46.64	57.2	21.8606	2.25806	1.47709
342	U1406	A	6	H	2	W	98	100	46.68	57.24	21.8615	2.43661	1.46414
342	U1406	A	6	H	2	W	102	104	46.72	57.28	21.8624	1.99187	1.39426
342	U1406	A	6	H	2	W	104	106	46.74	57.3	21.8629	1.69611	1.51064
342	U1406	A	6	H	2	W	106	108	46.76	57.32	21.8633	1.67641	1.40066
342	U1406	A	6	H	2	W	110	112	46.8	57.36	21.8643	1.68241	1.2977
342	U1406	A	6	H	2	W	114	116	46.84	57.4	21.8652	1.77444	1.48506
342	U1406	A	6	H	2	W	118	120	46.88	57.44	21.8661	1.92298	1.49572
342	U1406	A	6	H	2	W	122	124	46.92	57.48	21.867	1.68769	1.58572
342	U1406	A	6	H	2	W	126	128	46.96	57.52	21.8679	1.86673	1.73921
342	U1406	A	6	H	2	W	130	132	47	57.56	21.8689	2.03454	1.61562
342	U1406	A	6	H	2	W	134	136	47.04	57.6	21.8698	1.71607	1.64234
342	U1406	A	6	H	2	W	138	140	47.08	57.64	21.8707	2.20902	1.32918
342	U1406	A	6	H	2	W	142	144	47.12	57.68	21.8716	2.05412	1.66047
342	U1406	A	6	H	2	W	146	148	47.16	57.72	21.8725	2.10987	1.67243
342	U1406	A	6	H	3	W	2	4	47.22	57.78	21.8744	1.94199	1.90265
342	U1406	A	6	H	3	W	6	8	47.26	57.82	21.8758	1.87831	1.69285
342	U1406	A	6	H	3	W	10	12	47.3	57.86	21.8772	1.78636	1.84657
342	U1406	A	6	H	3	W	12	14	47.32	57.88	21.8778	1.78001	1.51939
342	U1406	A	6	H	3	W	14	16	47.34	57.9	21.8785	2.24472	1.78558
342	U1406	A	6	H	3	W	18	20	47.38	57.94	21.8799	2.31559	1.80604
342	U1406	A	6	H	3	W	22	24	47.42	57.98	21.8813	2.13834	1.69862
342	U1406	A	6	H	3	W	26	28	47.46	58.02	21.8827	2.17508	1.74818
342	U1406	A	6	H	3	W	30	32	47.5	58.06	21.8841	1.13928	1.7066
342	U1406	A	6	H	3	W	34	36	47.54	58.1	21.8855	2.61087	1.62858
342	U1406	A	6	H	3	W	38	40	47.58	58.14	21.8868	2.50685	1.6525
342	U1406	A	6	H	3	W	42	44	47.62	58.18	21.8882	2.1786	1.7721
342	U1406	A	6	H	3	W	46	48	47.66	58.22	21.8896	2.02075	1.29471
342	U1406	A	6	H	3	W	50	52	47.7	58.26	21.891	1.94893	1.65825
342	U1406	A	6	H	3	W	54	56	47.74	58.3	21.8924	2.26998	1.58871
342	U1406	A	6	H	3	W	58	60	47.78	58.34	21.8938	2.71679	1.61363
342	U1406	A	6	H	3	W	62	64	47.82	58.38	21.8952	2.71612	1.70657
342	U1406	A	6	H	3	W	66	68	47.86	58.42	21.8965	2.60388	1.71529
342	U1406	A	6	H	3	W	70	72	47.9	58.46	21.8979	2.85928	1.3615
342	U1406	A	6	H	3	W	72	74	47.92	58.48	21.8986	1.76591	1.61262
342	U1406	A	6	H	3	W	74	76	47.94	58.5	21.8993	3.45469	1.61162
342	U1406	A	6	H	3	W	78	80	47.98	58.54	21.9007	3.08054	1.67276
342	U1406	A	6	H	3	W	82	84	48.02	58.58	21.9021	3.23368	1.66679
342	U1406	A	6	H	3	W	86	88	48.06	58.62	21.9035	2.73594	1.66082
342	U1406	A	6	H	3	W	90	92	48.1	58.66	21.9048	3.27196	1.62999
342	U1406	A	6	H	3	W	94	96	48.14	58.7	21.9062	3.50448	1.62701
342	U1406	A	6	H	3	W	98	100	48.18	58.74	21.9076	3.01943	1.77719
342	U1406	A	6	H	3	W	102	104	48.22	58.78	21.909	3.69482	1.77508
342	U1406	A	6	H	3	W	106	108	48.26	58.82	21.9101	2.3099	1.81434
342	U1406	A	6	H	3	W	110	112	48.3	58.86	21.9112	3.45746	1.91461
342	U1406	A	6	H	3	W	114	116	48.34	58.9	21.9124	4.70319	1.81196
342	U1406	A	6	H	3	W	118	120	48.38	58.94	21.9135	0.993039
342	U1406	A	6	H	3	W	122	124	48.42	58.98	21.9146	6.02868	1.88272
342	U1406	A	6	H	3	W	126	128	48.46	59.02	21.9157	6.42071	1.88172
342	U1406	A	6	H	3	W	130	132	48.5	59.06	21.9168	4.76492	1.83522
342	U1406	A	6	H	3	W	132	134	48.52	59.08	21.9174	7.03397	1.70995
342	U1406	A	6	H	3	W	134	136	48.54	59.1	21.9179	7.41586	1.7116
342	U1406	A	6	H	3	W	138	140	48.58	59.14	21.9191	7.23962	1.64988
342	U1406	A	6	H	3	W	142	144	48.62	59.18	21.9202	6.324	1.67184
342	U1406	A	6	H	3	W	146	148	48.66	59.22	21.9213	4.75826	1.67674
342	U1406	A	6	H	4	W	2	4	48.72	59.28	21.923	4.68446	1.8392
342	U1406	A	6	H	4	74	6	8	48.76	59.32	21.9241	4.56816	1.66222
342	U1406	A	6	H	4	W	10	12	48.8	59.36	21.9252	5.27916	1.58162
342	U1406	A	6	H	4	W	14	16	48.84	59.4	21.9263	4.00191	1.57562
342	U1406	A	6	H	4	W	18	20	48.88	59.44	21.9274	7.27085	1.62246
342	U1406	A	6	H	4	W	22	24	48.92	59.48	21.9285	6.84766	1.34311
342	U1406	A	6	H	4	W	26	28	48.96	59.52	21.9297	7.01713	1.60162
342	U1406	A	6	H	4	W	30	32	49	59.56	21.9308	3.82688	1.68211
342	U1406	A	6	H	4	W	34	36	49.04	59.6	21.9319	4.72125	1.81136
342	U1406	A	6	H	4	W	38	40	49.08	59.64	21.933	5.94633	1.58218
342	U1406	A	6	H	4	W	42	44	49.12	59.68	21.9341	7.62901	1.51544
342	U1406	A	6	H	4	W	44	46	49.14	59.7	21.9347		0.857976
342	U1406	A	6	H	4	W	46	48	49.16	59.72	21.9352	7.109	1.73083
342	U1406	A	6	H	4	W	50	52	49.2	59.76	21.9364	12.467	1.53935
342	U1406	A	6	H	4	W	54	56	49.24	59.8	21.9375	11.1071	1.87101
342	U1406	A	6	H	4	W	58	60	49.28	59.84	21.9386	9.80504	1.58462
342	U1406	A	6	H	4	W	62	64	49.32	59.88	21.9397	8.81691
342	U1406	A	6	H	4	W	66	68	49.36	59.92	21.9408	5.83102	1.44565
342	U1406	A	6	H	4	W	70	72	49.4	59.96	21.9419	4.61532	1.67617
342	U1406	A	6	H	4	W	74	76	49.44	60	21.9431	4.35298
342	U1406	A	6	H	4	W	78	80	49.48	60.04	21.9442	2.87746	1.64494
342	U1406	A	6	H	4	W	82	84	49.52	60.08	21.9453	4.01384	1.85657
342	U1406	A	6	H	4	W	86	88	49.56	60.12	21.9464	4.74724	1.73059
342	U1406	A	6	H	4	W	90	92	49.6	60.16	21.9475	3.35641	1.79958
342	U1406	A	6	H	4	W	94	96	49.64	60.2	21.9486	3.06698	1.70073
342	U1406	A	6	H	4	W	98	100	49.68	60.24	21.9498	3.04537	1.84317
342	U1406	A	6	H	4	W	102	104	49.72	60.28	21.9509	2.73138	2.10267
342	U1406	A	6	H	4	W	104	106	49.74	60.3	21.9514	2.97535	2.30648
342	U1406	A	6	H	4	W	106	108	49.76	60.32	21.952	2.87848	1.91873
342	U1406	A	6	H	4	W	110	112	49.8	60.36	21.953	2.56397	1.69702
342	U1406	A	6	H	4	W	114	116	49.84	60.4	21.954	2.23052	1.90544
342	U1406	A	6	H	4	W	118	120	49.88	60.44	21.955	1.19181	1.96935
342	U1406	A	6	H	4	W	122	124	49.92	60.48	21.956	2.48963	2.1484
342	U1406	A	6	H	4	W	126	128	49.96	60.52	21.957	2.77188	1.9754
342	U1406	A	6	H	4	W	130	132	50	60.56	21.958	1.5754
342	U1406	A	6	H	4	W	134	136	50.04	60.6	21.959	2.35071	1.87549
342	U1406	A	6	H	4	W	138	140	50.08	60.64	21.96	2.24269	1.85352
342	U1406	A	6	H	4	W	142	144	50.12	60.68	21.961	2.85128	1.57994
342	U1406	A	6	H	4	W	146	148	50.16	60.72	21.962	2.64398	1.65682
342	U1406	A	6	H	5	W	2	4	50.22	60.78	21.9635	2.77263	0.824075
342	U1406	A	6	H	5	W	6	8	50.26	60.82	21.9645	2.63107	1.70597
342	U1406	A	6	H	5	W	10	12	50.3	60.86	21.9655	2.66048	1.93066
342	U1406	A	6	H	5	W	12	14	50.32	60.88	21.966	2.0156	1.74649
342	U1406	A	6	H	5	W	14	16	50.34	60.9	21.9665	2.83151	1.54399
342	U1406	A	6	H	5	W	18	20	50.38	60.94	21.9675	3.62048
342	U1406	A	6	H	5	W	22	24	50.42	60.98	21.9685	3.59138	1.56181
342	U1406	A	6	H	5	W	26	28	50.46	61.02	21.9695	3.99757	1.5565
342	U1406	A	6	H	5	W	30	32	50.5	61.06	21.9705	4.11762	1.7527
342	U1406	A	6	H	5	W	34	36	50.54	61.1	21.9715	3.78618	1.72088
342	U1406	A	6	H	5	W	38	40	50.58	61.14	21.9725	4.81397	1.52999
342	U1406	A	6	H	5	W	42	44	50.62	61.18	21.9735	2.25421	1.54099
342	U1406	A	6	H	5	W	46	48	50.66	61.22	21.9745	6.16754	1.06871
342	U1406	A	6	H	5	W	50	52	50.7	61.26	21.9755	7.286	1.57394
342	U1406	A	6	H	5	W	54	56	50.74	61.3	21.9765	12.2785	1.538
342	U1406	A	6	H	5	W	58	60	50.78	61.34	21.9775	13.0607	1.81036
342	U1406	A	6	H	5	W	62	64	50.82	61.38	21.9785	12.4903	1.54749
342	U1406	A	6	H	5	W	66	68	50.86	61.42	21.9795	13.5529	1.43016
342	U1406	A	6	H	5	W	70	72	50.9	61.46	21.9805	8.58845	1.535
342	U1406	A	6	H	5	W	74	76	50.94	61.5	21.9815	12.3743
342	U1406	A	6	H	5	W	78	80	50.98	61.54	21.9825	12.6166	1.6471
342	U1406	A	6	H	5	W	82	84	51.02	61.58	21.9835	11.969	1.4904
342	U1406	A	6	H	5	W	86	88	51.06	61.62	21.9845	9.65713	1.49122
342	U1406	A	6	H	5	W	90	92	51.1	61.66	21.9855	8.62279	1.60243
342	U1406	A	6	H	5	W	94	96	51.14	61.7	21.9865	4.62819	1.53747
342	U1406	A	6	H	5	W	98	100	51.18	61.74	21.9875	5.08823	1.65955
342	U1406	A	6	H	5	W	102	104	51.22	61.78	21.9885	5.74759	1.56867
342	U1406	A	6	H	5	W	106	108	51.26	61.82	21.9895	0.00229768	1.63001
342	U1406	B	7	H	3	W	12	14	51.92	61.83	21.9898	3.98616
342	U1406	A	6	H	5	W	110	112	51.3	61.86	21.9905	3.09749	1.6545
342	U1406	A	6	H	5	W	114	116	51.34	61.9	21.9915	1.90729	1.66056
342	U1406	A	6	H	5	W	118	120	51.38	61.94	21.9925	1.90571	1.59189
342	U1406	A	6	H	5	W	122	124	51.42	61.98	21.9935	2.33265	1.51436
342	U1406	A	6	H	5	W	126	128	51.46	62.02	21.9947	1.93923	1.78789
342	U1406	A	6	H	5	W	130	132	51.5	62.06	21.9961	1.90517	1.68177
342	U1406	A	6	H	5	W	132	134	51.52	62.08	21.9968	1.27926	1.79486
342	U1406	A	6	H	5	W	134	136	51.54	62.1	21.9975	2.32868	1.48687
342	U1406	A	6	H	5	W	138	140	51.58	62.14	21.9989	4.96568	1.40003
342	U1406	A	6	H	5	W	142	144	51.62	62.18	22.0003	4.92922	1.36771
342	U1406	A	6	H	5	W	146	148	51.66	62.22	22.0018	4.89172	1.57269
342	U1406	A	6	H	6	W	2	4	51.72	62.28	22.0039	5.33328	1.44446
342	U1406	A	6	H	6	W	6	8	51.76	62.32	22.0053	6.64201	1.35358
342	U1406	A	6	H	6	W	10	12	51.8	62.36	22.0067	6.26499	1.24067
342	U1406	A	6	H	6	W	14	16	51.84	62.4	22.0081	4.86235	1.28087
342	U1406	B	7	H	3	W	72	74	52.52	62.43	22.0092	2.60089
342	U1406	A	6	H	6	W	18	20	51.88	62.44	22.0095	5.07736	1.41518
342	U1406	A	6	H	6	W	22	24	51.92	62.48	22.0109	4.37553	1.34651
342	U1406	A	6	H	6	W	26	28	51.96	62.52	22.0123	3.65139	1.28895
342	U1406	A	6	H	6	W	30	32	52	62.56	22.0137	2.075	1.3869
342	U1406	A	6	H	6	W	34	36	52.04	62.6	22.0151	3.59353	1.27481
342	U1406	A	6	H	6	W	38	40	52.08	62.64	22.0166	2.65579	1.03668
342	U1406	A	6	H	6	W	42	44	52.12	62.68	22.018	2.40678	1.45658
342	U1406	A	6	H	6	W	44	46	52.14	62.7	22.0187	1.3686	1.41184
342	U1406	A	6	H	6	W	46	48	52.16	62.72	22.0194	1.80423	1.50606
342	U1406	A	6	H	6	W	50	52	52.2	62.76	22.0208	2.05259	1.47614
342	U1406	A	6	H	6	W	54	56	52.24	62.8	22.0222	2.06342	1.54241
342	U1406	A	6	H	6	W	58	60	52.28	62.84	22.0236	1.01205	1.41782
342	U1406	A	6	H	6	W	62	64	52.32	62.88	22.025	1.10701	1.59189
342	U1406	A	6	H	6	W	66	68	52.36	62.92	22.0264	1.03977	1.47822
342	U1406	A	6	H	6	W	70	72	52.4	62.96	22.0278	1.05446	1.66662
342	U1406	A	6	H	6	W	74	76	52.44	63	22.0292	1.45366	1.65349
342	U1406	B	7	H	3	W	132	134	53.12	63.03	22.0303	1.22258
342	U1406	A	6	H	6	W	78	80	52.48	63.04	22.0307	1.26666	1.60401
342	U1406	A	6	H	6	W	82	84	52.52	63.08	22.0321	1.66644	1.62623
342	U1406	A	6	H	6	W	86	88	52.56	63.12	22.0335	1.91957	1.82229
342	U1406	A	6	H	6	W	90	92	52.6	63.16	22.0349	1.4484	1.71408
342	U1406	A	6	H	6	W	94	96	52.64	63.2	22.0363	1.28639	1.71146
342	U1406	A	6	H	6	W	98	100	52.68	63.24	22.0377	1.0988	1.57361
342	U1406	A	6	H	6	W	102	104	52.72	63.28	22.0391	1.27005
342	U1406	A	6	H	6	W	104	106	52.74	63.3	22.0399	0.923931	1.76659
342	U1406	A	6	H	6	W	106	108	52.76	63.32	22.0406	1.2929	1.70945
342	U1406	B	7	H	4	W	14	16	53.44	63.35	22.0416	1.38163	1.84636
342	U1406	B	7	H	4	W	18	20	53.48	63.39	22.0431	1.4126	1.72014
342	U1406	B	7	H	4	W	22	24	53.52	63.43	22.0445	1.39935	1.11814
342	U1406	B	7	H	4	W	26	28	53.56	63.47	22.0459	1.73444	1.78679
342	U1406	B	7	H	4	W	30	32	53.6	63.51	22.0474	1.82491	1.55646
342	U1406	B	7	H	4	W	34	36	53.64	63.55	22.0488	1.89483	1.37156
342	U1406	B	7	H	4	W	38	40	53.68	63.59	22.0502	1.98125	1.64844
342	U1406	B	7	H	4	W	42	44	53.72	63.63	22.0516	1.74266	1.7777
342	U1406	B	7	H	4	W	44	46	53.74	63.65	22.0524	1.48218	1.73327
342	U1406	B	7	H	4	W	46	48	53.76	63.67	22.0531	1.71216	1.40776
342	U1406	B	7	H	4	W	50	52	53.8	63.71	22.0545	1.92389	1.82604
342	U1406	B	7	H	4	W	54	56	53.84	63.75	22.0559	2.04666	1.59816
342	U1406	B	7	H	4	W	58	60	53.88	63.79	22.0574	2.19096	1.86402
342	U1406	B	7	H	4	W	62	64	53.92	63.83	22.0588	2.44717	1.7121
342	U1406	B	7	H	4	W	66	68	53.96	63.87	22.0602	2.50057	1.78406
342	U1406	B	7	H	4	W	70	72	54	63.91	22.0616	2.98309	1.88601
342	U1406	B	7	H	4	W	74	76	54.04	63.95	22.0631	2.07243	1.83804
342	U1406	B	7	H	4	W	78	80	54.08	63.99	22.0645	2.92301
342	U1406	B	7	H	4	W	82	84	54.12	64.03	22.0659	2.57878	1.82904
342	U1406	B	7	H	4	W	86	88	54.16	64.07	22.0674	2.5922	1.77507
342	U1406	B	7	H	4	W	90	92	54.2	64.11	22.0688	1.96215	1.52039
342	U1406	B	7	H	4	W	94	96	54.24	64.15	22.0702	2.67824	1.73609
342	U1406	B	7	H	4	W	98	100	54.28	64.19	22.0716	2.94058	1.69711
342	U1406	B	7	H	4	W	102	104	54.32	64.23	22.0731	2.2552	1.45704
342	U1406	B	7	H	4	W	104	106	54.34	64.25	22.0738	1.6735	1.64513
342	U1406	B	7	H	4	W	106	108	54.36	64.27	22.0745	2.41434	1.56877
342	U1406	B	7	H	4	W	110	112	54.4	64.31	22.0759	2.47942	1.68911
342	U1406	B	7	H	4	W	114	116	54.44	64.35	22.0776	2.29128	1.54124
342	U1406	B	7	H	4	W	118	120	54.48	64.39	22.08	2.62221	1.53419
342	U1406	B	7	H	4	W	122	124	54.52	64.43	22.0824	3.12222	1.50732
342	U1406	B	7	H	4	W	126	128	54.56	64.47	22.0848	3.8922	1.61515
342	U1406	B	7	H	4	W	130	132	54.6	64.51	22.0873	4.67634	1.08142
342	U1406	B	7	H	4	W	134	136	54.64	64.55	22.0897	5.64113	1.37327
342	U1406	B	7	H	4	W	138	140	54.68	64.59	22.0921	6.00711	1.45223
342	U1406	B	7	H	4	W	142	144	54.72	64.63	22.0945	5.98762	1.47922
342	U1406	B	7	H	4	W	146	148	54.76	64.67	22.0969	5.60891	1.36328
342	U1406	B	7	H	5	W	2	4	54.82	64.73	22.1005	5.20228	1.40226
342	U1406	B	7	H	5	W	6	8	54.86	64.77	22.1029	4.56515	1.1334
342	U1406	B	7	H	5	W	10	12	54.9	64.81	22.1053	3.82933	1.60158
342	U1406	B	7	H	5	W	12	14	54.92	64.83	22.1066	2.77711	1.27862
342	U1406	B	7	H	5	W	14	16	54.94	64.85	22.1078	3.65942	1.24976
342	U1406	B	7	H	5	W	18	20	54.98	64.89	22.1102	3.30662	1.28161
342	U1406	B	7	H	5	W	22	24	55.02	64.93	22.1126	2.77257	1.39906
342	U1406	B	7	H	5	W	26	28	55.06	64.97	22.115	2.59538	1.46873
342	U1406	B	7	H	5	W	30	32	55.1	65.01	22.1168	1.93655	1.11837
342	U1406	B	7	H	5	W	34	36	55.14	65.05	22.1185	1.718	1.18108
342	U1406	B	7	H	5	W	38	40	55.18	65.09	22.1203	1.64347	1.39439
342	U1406	B	7	H	5	W	42	44	55.22	65.13	22.122	1.69466	1.39973
342	U1406	B	7	H	5	W	46	48	55.26	65.17	22.1238	1.64206	1.37389
342	U1406	B	7	H	5	W	50	52	55.3	65.21	22.1255	1.68913	1.09249
342	U1406	B	7	H	5	W	54	56	55.34	65.25	22.1273	1.64738	1.29937
342	U1406	B	7	H	5	W	58	60	55.38	65.29	22.1291	1.64366	1.35825
342	U1406	B	7	H	5	W	62	64	55.42	65.33	22.1308	1.61697	1.30235
342	U1406	B	7	H	5	W	66	68	55.46	65.37	22.1326	1.73933	1.4345
342	U1406	B	7	H	5	W	70	72	55.5	65.41	22.1343	1.51845	1.10245
342	U1406	B	7	H	5	W	72	74	55.52	65.43	22.1352	1.00273	1.3719
342	U1406	B	7	H	5	W	74	76	55.54	65.45	22.1361	1.66369	1.27552
342	U1406	B	7	H	5	W	78	80	55.58	65.49	22.1379	1.76887	1.26999
342	U1406	B	7	H	5	W	82	84	55.62	65.53	22.1396	1.80185	1.3254
342	U1406	B	7	H	5	W	86	88	55.66	65.57	22.1414	1.64607	1.36322
342	U1406	A	7	H	1	W	72	74	54.42	65.58	22.1418	1.9426
342	U1406	B	7	H	5	W	90	92	55.7	65.61	22.1431	1.71123	1.3045
342	U1406	B	7	H	5	W	94	96	55.74	65.65	22.1449	1.56259	1.31744
342	U1406	B	7	H	5	W	98	100	55.78	65.69	22.1466	1.31057	1.20099
342	U1406	A	7	H	1	W	86	88	54.56	65.72	22.148	0.69387	1.3045
342	U1406	A	7	H	1	W	90	92	54.6	65.76	22.1497	1.35135	1.42095
342	U1406	A	7	H	1	W	94	96	54.64	65.8	22.1515	1.76302	1.52148
342	U1406	A	7	H	1	W	98	100	54.68	65.84	22.1532	1.86245	1.40668
342	U1406	A	7	H	1	W	102	104	54.72	65.88	22.155	1.63511	1.3901
342	U1406	A	7	H	1	W	106	108	54.76	65.92	22.156	1.53518	1.49162
342	U1406	A	7	H	1	W	110	112	54.8	65.96	22.1571	2.30195	1.53741
342	U1406	A	7	H	1	W	114	116	54.84	66	22.1581	2.43502	1.66508
342	U1406	B	7	H	5	W	132	134	56.12	66.03	22.1589	1.11864
342	U1406	A	7	H	1	W	118	120	54.88	66.04	22.1591	1.91962	1.77356
342	U1406	A	7	H	1	W	122	124	54.92	66.08	22.1602	2.83118	1.92061
342	U1406	A	7	H	1	W	126	128	54.96	66.12	22.1612	2.6644	0.313681
342	U1406	A	7	H	1	W	130	132	55	66.16	22.1622	1.46896	2.27357
342	U1406	A	7	H	1	W	132	134	55.02	66.18	22.1628	1.7628	2.26955
342	U1406	A	7	H	1	W	134	136	55.04	66.2	22.1633	1.77926	0.732409
342	U1406	A	7	H	1	W	138	140	55.08	66.24	22.1643	2.22994	2.10176
342	U1406	A	7	H	1	W	142	144	55.12	66.28	22.1653	2.41745	1.97357
342	U1406	A	7	H	1	W	146	148	55.16	66.32	22.1664	2.11855	2.20818
342	U1406	A	7	H	2	W	2	4	55.22	66.38	22.1679	2.31477	1.97436
342	U1406	A	7	H	2	W	6	8	55.26	66.42	22.169	2.30226	1.98929
342	U1406	A	7	H	2	W	10	12	55.3	66.46	22.17	2.29317	2.09249
342	U1406	A	7	H	2	W	14	16	55.34	66.5	22.171	1.45339	2.11966
342	U1406	A	7	H	2	W	18	20	55.38	66.54	22.1721	3.19206	2.1106
342	U1406	A	7	H	2	W	22	24	55.42	66.58	22.1731	2.20922	1.87226
342	U1406	A	7	H	2	W	26	28	55.46	66.62	22.1741	2.15202	2.04622
342	U1406	A	7	H	2	W	30	32	55.5	66.66	22.1752	2.78569	1.82008
342	U1406	A	7	H	2	W	34	36	55.54	66.7	22.1762	3.71137	1.79221
342	U1406	A	7	H	2	W	38	40	55.58	66.74	22.1772	2.49326	1.94052
342	U1406	A	7	H	2	W	42	44	55.62	66.78	22.1783	1.45852	1.90351
342	U1406	A	7	H	2	W	44	46	55.64	66.8	22.1788		2.0261
342	U1406	A	7	H	2	W	46	48	55.66	66.82	22.1793	2.60752	1.87781
342	U1406	A	7	H	2	W	50	52	55.7	66.86	22.1803	3.15255	1.89871
342	U1406	A	7	H	2	W	54	56	55.74	66.9	22.1814	2.56452	1.90269
342	U1406	A	7	H	2	W	58	60	55.78	66.94	22.1824	2.25805	2.03893
342	U1406	A	7	H	2	W	62	64	55.82	66.98	22.1834	2.25526	2.03593
342	U1406	A	7	H	2	W	66	68	55.86	67.02	22.1845	3.57054	2.09853
342	U1406	A	7	H	2	W	70	72	55.9	67.06	22.1855	3.51001	2.56832
342	U1406	A	7	H	2	W	74	76	55.94	67.1	22.1866	2.63961	2.15198
342	U1406	A	7	H	2	W	78	80	55.98	67.14	22.1876	3.00044	2.08243
342	U1406	A	7	H	2	W	82	84	56.02	67.18	22.1886	2.53796	1.96775
342	U1406	A	7	H	2	W	86	88	56.06	67.22	22.1897	2.96796	2.05494
342	U1406	A	7	H	2	W	90	92	56.1	67.26	22.1907	3.12633	1.95437
342	U1406	A	7	H	2	W	94	96	56.14	67.3	22.1917	2.82902	1.91343
342	U1406	A	7	H	2	W	98	100	56.18	67.34	22.1928	2.67138	1.83355
342	U1406	A	7	H	2	W	102	104	56.22	67.38	22.1938	2.81002	1.70075
342	U1406	A	7	H	2	W	104	106	56.24	67.4	22.1943	1.62402	1.95489
342	U1406	A	7	H	2	W	106	108	56.26	67.42	22.1948	2.51214	1.89587
342	U1406	A	7	H	2	W	110	112	56.3	67.46	22.1959	1.72155	1.88786
342	U1406	A	7	H	2	W	114	116	56.34	67.5	22.1969	1.44826	1.91488
342	U1406	A	7	H	2	W	118	120	56.38	67.54	22.1979	2.08219	1.99891
342	U1406	A	7	H	2	W	122	124	56.42	67.58	22.199	1.02411	1.84084
342	U1406	A	7	H	2	W	126	128	56.46	67.62	22.2	1.0255	1.90187
342	U1406	A	7	H	2	W	130	132	56.5	67.66	22.201	1.2642	2.02792
342	U1406	A	7	H	2	W	134	136	56.54	67.7	22.2021	1.19163	1.78184
342	U1406	A	7	H	2	W	138	140	56.58	67.74	22.2031	1.09759	1.79782
342	U1406	A	7	H	2	W	142	144	56.62	67.78	22.2042	0.976219	1.86902
342	U1406	A	7	H	2	W	146	148	56.66	67.82	22.2052	1.20661	1.7368
342	U1406	A	7	H	3	W	2	4	56.72	67.88	22.2068	1.62987	1.76681
342	U1406	A	7	H	3	W	6	8	56.76	67.92	22.2078	1.73421	1.72479
342	U1406	A	7	H	3	W	10	12	56.8	67.96	22.2088	1.60745	1.77181
342	U1406	A	7	H	3	W	12	14	56.82	67.98	22.2094	1.36619	1.77281
342	U1406	A	7	H	3	W	14	16	56.84	68	22.2099	1.49029	1.65776
342	U1406	A	7	H	3	W	18	20	56.88	68.04	22.2109	1.62698	1.57773
342	U1406	A	7	H	3	W	22	24	56.92	68.08	22.212	1.7237	1.64076
342	U1406	A	7	H	3	W	26	28	56.96	68.12	22.213	1.06301	1.59273
342	U1406	A	7	H	3	W	30	32	57	68.16	22.214	1.24662	1.61697
342	U1406	A	7	H	3	W	34	36	57.04	68.2	22.2151	0.994295	1.68177
342	U1406	A	7	H	3	W	38	40	57.08	68.24	22.2161	1.14148	1.65376
342	U1406	A	7	H	3	W	42	44	57.12	68.28	22.2172	1.16371	1.83384
342	U1406	A	7	H	3	W	46	48	57.16	68.32	22.2182	1.46958	1.70779
342	U1406	A	7	H	3	W	50	52	57.2	68.36	22.2192	1.76448	1.82684
342	U1406	A	7	H	3	W	54	56	57.24	68.4	22.2203	2.11196	1.77882
342	U1406	A	7	H	3	W	58	60	57.28	68.44	22.2213	1.91269	1.52671
342	U1406	A	7	H	3	W	62	64	57.32	68.48	22.2224	1.85061	2.199
342	U1406	A	7	H	3	W	66	68	57.36	68.52	22.2234	2.43268	1.9609
342	U1406	A	7	H	3	W	70	72	57.4	68.56	22.2244	2.50777	1.88586
342	U1406	A	7	H	3	W	72	74	57.42	68.58	22.225		1.93188
342	U1406	A	7	H	3	W	74	76	57.44	68.6	22.2255	2.3383	1.42916
342	U1406	A	7	H	3	W	78	80	57.48	68.64	22.2265	3.79477	1.91548
342	U1406	A	7	H	3	W	82	84	57.52	68.68	22.2276	4.52955	1.90045
342	U1406	A	7	H	3	W	86	88	57.56	68.72	22.2286	3.60968	2.01092
342	U1406	A	7	H	3	W	90	92	57.6	68.76	22.2296	2.89117	1.8822
342	U1406	A	7	H	3	W	94	96	57.64	68.8	22.2307	2.80542	1.90614
342	U1406	A	7	H	3	W	98	100	57.68	68.84	22.2317	2.06329	1.83028
342	U1406	A	7	H	3	W	102	104	57.72	68.88	22.2328	2.35301	1.88819
342	U1406	A	7	H	3	W	106	108	57.76	68.92	22.2338	2.81077	1.87184
342	U1406	A	7	H	3	W	110	112	57.8	68.96	22.2348	2.5569	1.88519
342	U1406	A	7	H	3	W	114	116	57.84	69	22.2359	2.49481	1.8103
342	U1406	A	7	H	3	W	118	120	57.88	69.04	22.2369	3.18011	1.8768
342	U1406	A	7	H	3	W	122	124	57.92	69.08	22.238	3.02094	1.94305
342	U1406	A	7	H	3	W	126	128	57.96	69.12	22.239	2.72701	2.00284
342	U1406	A	7	H	3	W	130	132	58	69.16	22.2401	2.96753	2.00086
342	U1406	A	7	H	3	W	132	134	58.02	69.18	22.2406	3.06266	2.07331
342	U1406	A	7	H	3	W	134	136	58.04	69.2	22.2411	3.25678	1.81936
342	U1406	A	7	H	3	W	138	140	58.08	69.24	22.2422	3.54902	1.85794
342	U1406	A	7	H	3	W	142	144	58.12	69.28	22.2432	3.06012	1.79941
342	U1406	A	7	H	3	W	146	148	58.16	69.32	22.2443	2.67095	1.78351
342	U1406	A	7	H	4	W	2	4	58.22	69.38	22.2459	2.25223	1.70113
342	U1406	A	7	H	4	W	6	8	58.26	69.42	22.2469	2.41377	1.78345
342	U1406	A	7	H	4	W	10	12	58.3	69.46	22.248	2.9196	1.77973
342	U1406	A	7	H	4	W	14	16	58.34	69.5	22.249	1.83023	1.78744
342	U1406	A	7	H	4	W	18	20	58.38	69.54	22.2501	1.88858	1.66441
342	U1406	A	7	H	4	W	22	24	58.42	69.58	22.2511	2.57202	1.64456
342	U1406	A	7	H	4	W	26	28	58.46	69.62	22.2522	2.10679	1.73657
342	U1406	A	7	H	4	W	30	32	58.5	69.66	22.2533	1.99628	1.75393
342	U1406	A	7	H	4	W	34	36	58.54	69.7	22.2543	1.45203	1.80633
342	U1406	A	7	H	4	W	38	40	58.58	69.74	22.2554	1.28539	1.73587
342	U1406	A	7	H	4	W	42	44	58.62	69.78	22.2564	2.37291	1.79144
342	U1406	A	7	H	4	W	44	46	58.64	69.8	22.2569	1.55778	1.84405
342	U1406	A	7	H	4	W	46	48	58.66	69.82	22.2575	2.71052	1.76465
342	U1406	A	7	H	4	W	50	52	58.7	69.86	22.2585	2.94706	1.79442
342	U1406	A	7	H	4	W	54	56	58.74	69.9	22.2596	2.67857	1.98993
342	U1406	A	7	H	4	W	58	60	58.78	69.94	22.2606	7.30874	1.92709
342	U1406	A	7	H	4	W	62	64	58.82	69.98	22.2617	2.86605	2.06674
342	U1406	A	7	H	4	W	66	68	58.86	70.02	22.2628	3.77527	1.97796
342	U1406	A	7	H	4	W	70	72	58.9	70.06	22.2638	2.55304	1.95421
342	U1406	A	7	H	4	W	74	76	58.94	70.1	22.2649	1.85614
342	U1406	A	7	H	4	W	78	80	58.98	70.14	22.2659	2.02493	1.93507
342	U1406	A	7	H	4	W	82	84	59.02	70.18	22.267	2.09919	1.78238
342	U1406	A	7	H	4	W	86	88	59.06	70.22	22.268	2.43299	1.90657
342	U1406	A	7	H	4	W	90	92	59.1	70.26	22.2691	1.91605	1.87978
342	U1406	A	7	H	4	W	94	96	59.14	70.3	22.2701	2.11538	1.82631
342	U1406	A	7	H	4	W	98	100	59.18	70.34	22.2712	2.14603	1.88221
342	U1406	A	7	H	4	W	102	104	59.22	70.38	22.2722	1.59296	1.82221
342	U1406	A	7	H	4	W	104	106	59.24	70.4	22.2728	1.5291	1.80038
342	U1406	A	7	H	4	W	106	108	59.26	70.42	22.2733	1.5191	1.77457
342	U1406	A	7	H	4	W	110	112	59.3	70.46	22.2744	1.10095	1.74444
342	U1406	A	7	H	4	W	114	116	59.34	70.5	22.2754	1.1317	1.80004
342	U1406	A	7	H	4	W	118	120	59.38	70.54	22.2765	1.0185	1.80825
342	U1406	A	7	H	4	W	122	124	59.42	70.58	22.2777	1.35931	1.80094
342	U1406	A	7	H	4	W	126	128	59.46	70.62	22.279	0.903262	1.68128
342	U1406	A	7	H	4	W	130	132	59.5	70.66	22.2803	2.30769	1.54134
342	U1406	A	7	H	4	W	134	136	59.54	70.7	22.2816	2.55482	1.65944
342	U1406	A	7	H	4	W	138	140	59.58	70.74	22.283	1.29216	1.51554
342	U1406	A	7	H	4	W	142	144	59.62	70.78	22.2843	1.19054	1.60684
342	U1406	A	7	H	4	W	146	148	59.66	70.82	22.2856	1.37007	1.53042
342	U1406	A	7	H	5	W	2	4	59.72	70.88	22.2876	1.43911	1.61565
342	U1406	A	7	H	5	W	6	8	59.76	70.92	22.2889	1.44864	1.51082
342	U1406	A	7	H	5	W	10	12	59.8	70.96	22.2902	1.34242	1.68953
342	U1406	A	7	H	5	W	12	14	59.82	70.98	22.2909	1.17653	1.47087
342	U1406	A	7	H	5	W	14	16	59.84	71	22.2915	1.49947	1.5807
342	U1406	A	7	H	5	W	18	20	59.88	71.04	22.2929	2.34821	1.64754
342	U1406	A	7	H	5	W	22	24	59.92	71.08	22.2942	2.06145	1.63066
342	U1406	A	7	H	5	W	26	28	59.96	71.12	22.2955	2.36644	1.73945
342	U1406	A	7	H	5	W	30	32	60	71.16	22.2968	2.75189	1.67235
342	U1406	A	7	H	5	W	34	36	60.04	71.2	22.2982	2.23804	1.77457
342	U1406	A	7	H	5	W	38	40	60.08	71.24	22.2995	1.69052
342	U1406	A	7	H	5	W	42	44	60.12	71.28	22.3008	4.37438	1.7609
342	U1406	A	7	H	5	W	46	48	60.16	71.32	22.3021	7.32367	1.74281
342	U1406	A	7	H	5	W	50	52	60.2	71.36	22.3035	8.22974	1.73487
342	U1406	A	7	H	5	W	54	56	60.24	71.4	22.3048	7.69964	1.79732
342	U1406	A	7	H	5	W	58	60	60.28	71.44	22.3061	6.12587	1.89619
342	U1406	A	7	H	5	W	62	64	60.32	71.48	22.3074	3.70701	1.84418
342	U1406	A	7	H	5	W	66	68	60.36	71.52	22.3087	3.85795	1.81327
342	U1406	A	7	H	5	W	70	72	60.4	71.56	22.3101	2.73766	1.80629
342	U1406	A	7	H	5	W	72	74	60.42	71.58	22.3107	2.44565	1.85814
342	U1406	A	7	H	5	W	74	76	60.44	71.6	22.3114	3.42123	1.82431
342	U1406	A	7	H	5	W	78	80	60.48	71.64	22.3127	2.17634	1.8711
342	U1406	A	7	H	5	W	82	84	60.52	71.68	22.314	2.05349	1.88605
342	U1406	A	7	H	5	W	86	88	60.56	71.72	22.3154	2.38864	1.84717
342	U1406	A	7	H	5	W	90	92	60.6	71.76	22.3167	2.12756	1.94786
342	U1406	A	7	H	5	W	94	96	60.64	71.8	22.318	1.08984	2.0366
342	U1406	A	7	H	5	W	98	100	60.68	71.84	22.3193	1.48216	1.90499
342	U1406	A	7	H	5	W	102	104	60.72	71.88	22.3207	1.63192	1.76841
342	U1406	A	7	H	5	W	106	108	60.76	71.92	22.322	1.53054	1.74847
342	U1406	A	7	H	5	W	110	112	60.8	71.96	22.3233	1.79299	1.57799
342	U1406	A	7	H	5	W	114	116	60.84	72	22.3247	2.39186	1.6059
342	U1406	A	7	H	5	W	118	120	60.88	72.04	22.326	2.32877	1.6079
342	U1406	A	7	H	5	W	122	124	60.92	72.08	22.3273	2.45425	1.54476
342	U1406	A	7	H	5	W	126	128	60.96	72.12	22.3287	2.80947	1.59568
342	U1406	A	7	H	5	W	130	132	61	72.16	22.33	4.70555	1.50759
342	U1406	A	7	H	5	W	132	134	61.02	72.18	22.3307	6.19432	1.44193
342	U1406	A	7	H	5	W	134	136	61.04	72.2	22.3313	7.87242	1.47231
342	U1406	A	7	H	5	W	138	140	61.08	72.24	22.3327	9.20703	1.44293
342	U1406	A	7	H	5	W	142	144	61.12	72.28	22.334	10.9553	1.45037
342	U1406	C	7	H	3	W	6	8	53.46	72.3	22.3347	9.54908	1.4733
342	U1406	C	7	H	3	W	10	12	53.5	72.34	22.336	9.93759	1.395
342	U1406	C	7	H	3	W	12	14	53.52	72.36	22.3367	11.3874	1.42296
342	U1406	C	7	H	3	W	14	16	53.54	72.38	22.3373	8.28729	1.44938
342	U1406	C	7	H	3	W	18	20	53.58	72.42	22.3387	11.07	1.51681
342	U1406	C	7	H	3	W	22	24	53.62	72.46	22.34	10.3584	1.46632
342	U1406	C	7	H	3	W	26	28	53.66	72.5	22.3413	9.9552	1.41397
342	U1406	C	7	H	3	W	30	32	53.7	72.54	22.3427	8.5709	1.51318
342	U1406	C	7	H	3	W	34	36	53.74	72.58	22.344	5.85615	1.52016
342	U1406	C	7	H	3	W	38	40	53.78	72.62	22.3453	5.1264	1.61388
342	U1406	C	7	H	3	W	42	44	53.82	72.66	22.3467	5.00068	1.6079
342	U1406	C	7	H	3	W	46	48	53.86	72.7	22.348	4.39368	1.66472
342	U1406	C	7	H	3	W	50	52	53.9	72.74	22.3493	4.22365	1.62385
342	U1406	C	7	H	3	W	54	56	53.94	72.78	22.3507	4.25105	1.64777
342	U1406	C	7	H	3	W	58	60	53.98	72.82	22.352	5.17103	1.71249
342	U1406	C	7	H	3	W	62	64	54.02	72.86	22.3533	3.69258	1.76442
342	U1406	C	7	H	3	W	66	68	54.06	72.9	22.3547	2.47954	1.80928
342	U1406	C	7	H	3	W	70	72	54.1	72.94	22.356	3.0625	1.94388
342	U1406	C	7	H	3	W	72	74	54.12	72.96	22.3567	2.28763
342	U1406	C	7	H	3	W	74	76	54.14	72.98	22.3573	2.83327	1.79806
342	U1406	C	7	H	3	W	78	80	54.18	73.02	22.3587	1.19156	2.05968
342	U1406	C	7	H	3	W	82	84	54.22	73.06	22.36	1.648	1.97781
342	U1406	C	7	H	3	W	86	88	54.26	73.1	22.3621	1.44309	1.92254
342	U1406	C	7	H	3	W	90	92	54.3	73.14	22.3641	2.67637	1.97232
342	U1406	C	7	H	3	W	94	96	54.34	73.18	22.3662	2.72745	1.70292
342	U1406	C	7	H	3	W	98	100	54.38	73.22	22.3682	2.19213	1.86397
342	U1406	C	7	H	3	W	102	104	54.42	73.26	22.3703	2.0862	1.58835
342	U1406	C	7	H	3	W	106	108	54.46	73.3	22.3723	1.59577	1.60533
342	U1406	C	7	H	3	W	110	112	54.5	73.34	22.3744	1.59781	1.53742
342	U1406	C	7	H	3	W	114	116	54.54	73.38	22.3764	1.84258	1.75261
342	U1406	C	7	H	3	W	118	120	54.58	73.42	22.3785	2.25479	1.52144
342	U1406	C	7	H	3	W	122	124	54.62	73.46	22.3805	3.08724	1.41259
342	U1406	C	7	H	3	W	126	128	54.66	73.5	22.3826	3.45128	1.51046
342	U1406	C	7	H	3	W	130	132	54.7	73.54	22.3846	5.46913	1.44355
342	U1406	C	7	H	3	W	132	134	54.72	73.56	22.3856	3.69995	1.38863
342	U1406	C	7	H	3	W	134	136	54.74	73.58	22.3867	6.93376	1.3357
342	U1406	C	7	H	3	W	138	140	54.78	73.62	22.3887	4.57138	1.34219
342	U1406	C	7	H	3	W	142	144	54.82	73.66	22.3908	4.88583	1.33523
342	U1406	C	7	H	3	W	146	148	54.86	73.7	22.3928	3.44063	1.22186
342	U1406	C	7	H	4	W	2	4	54.92	73.76	22.3959	2.69058	1.40261
342	U1406	C	7	H	4	W	6	8	54.96	73.8	22.3979	1.67872	1.36155
342	U1406	C	7	H	4	W	10	12	55	73.84	22.4	1.63645	1.42125
342	U1406	C	7	H	4	W	14	16	55.04	73.88	22.4009	1.3796	1.51053
342	U1406	C	7	H	4	W	18	20	55.08	73.92	22.4019	1.87624	1.53631
342	U1406	C	7	H	4	W	22	24	55.12	73.96	22.4028	1.83031	1.46787
342	U1406	C	7	H	4	W	26	28	55.16	74	22.4037	2.33261	1.48077
342	U1406	C	7	H	4	W	30	32	55.2	74.04	22.4046	2.17485	1.63154
342	U1406	C	7	H	4	W	34	36	55.24	74.08	22.4056	2.38742	1.61666
342	U1406	C	7	H	4	W	38	40	55.28	74.12	22.4065	4.42284	1.75652
342	U1406	C	7	H	4	W	42	44	55.32	74.16	22.4074	6.95166	1.59806
342	U1406	C	7	H	4	W	44	46	55.34	74.18	22.4079	10.452	1.63733
342	U1406	C	7	H	4	W	46	48	55.36	74.2	22.4083	10.7418	1.53398
342	U1406	C	7	H	4	W	50	52	55.4	74.24	22.4093	12.3203	1.50656
342	U1406	C	7	H	4	W	54	56	55.44	74.28	22.4102	11.8364	1.5254
342	U1406	C	7	H	4	W	58	60	55.48	74.32	22.4111	9.57075	1.40538
342	U1406	C	7	H	4	W	62	64	55.52	74.36	22.412	8.81259	1.41034
342	U1406	C	7	H	4	W	66	68	55.56	74.4	22.413	7.28007	1.43018
342	U1406	C	7	H	4	W	70	72	55.6	74.44	22.4139	5.929	1.32702
342	U1406	C	7	H	4	W	74	76	55.64	74.48	22.4148	4.9529	1.33821
342	U1406	C	7	H	4	W	78	80	55.68	74.52	22.4158	4.7691	1.80227
342	U1406	C	7	H	4	W	82	84	55.72	74.56	22.4167	11.3013	1.35411
342	U1406	C	7	H	4	W	86	88	55.76	74.6	22.4176	12.7841	1.42723
342	U1406	C	7	H	4	W	90	92	55.8	74.64	22.4185	11.6726	1.34517
342	U1406	C	7	H	4	W	94	96	55.84	74.68	22.4195	12.9333	1.2608
342	U1406	C	7	H	4	W	98	100	55.88	74.72	22.4204	10.483	1.41374
342	U1406	C	7	H	4	W	102	104	55.92	74.76	22.4213	9.36477	1.51907
342	U1406	C	7	H	4	W	104	106	55.94	74.78	22.4218	7.82812	1.45473
342	U1406	C	7	H	4	W	106	108	55.96	74.8	22.4222	4.90922	1.67912
342	U1406	C	7	H	4	W	110	112	56	74.84	22.4232	9.02607	1.73298
342	U1406	C	7	H	4	W	114	116	56.04	74.88	22.4241	12.4563	1.57441
342	U1406	C	7	H	4	W	118	120	56.08	74.92	22.425	13.3217	1.56543
342	U1406	C	7	H	4	W	122	124	56.12	74.96	22.426	13.5916	1.57541
342	U1406	C	7	H	4	W	126	128	56.16	75	22.4269	11.1897	1.48565
342	U1406	C	7	H	4	W	130	132	56.2	75.04	22.4278	8.70355	1.46969
342	U1406	C	7	H	4	W	134	136	56.24	75.08	22.4287	6.71509	1.48864
342	U1406	C	7	H	4	W	138	140	56.28	75.12	22.4297	4.39684	1.56743
342	U1406	C	7	H	4	W	142	144	56.32	75.16	22.4306	3.05693	1.59781
342	U1406	C	7	H	4	W	146	148	56.36	75.2	22.4315	2.28396	1.77477
342	U1406	C	7	H	5	W	2	4	56.42	75.26	22.4329	1.68625	1.63584
342	U1406	C	7	H	5	W	6	8	56.46	75.3	22.4338	1.50637
342	U1406	C	7	H	5	W	10	12	56.5	75.34	22.4348	2.56372	1.48994
342	U1406	C	7	H	5	W	12	14	56.52	75.36	22.4352	1.78362	1.91484
342	U1406	C	7	H	5	W	14	16	56.54	75.38	22.4357	2.66948	1.98794
342	U1406	C	7	H	5	W	18	20	56.58	75.42	22.4366	2.52874
342	U1406	C	7	H	5	W	22	24	56.62	75.46	22.4375	2.1373	1.94547
342	U1406	C	7	H	5	W	26	28	56.66	75.5	22.4385	1.49926	2.04372
342	U1406	C	7	H	5	W	30	32	56.7	75.54	22.4396	1.72777	1.72948
342	U1406	C	7	H	5	W	34	36	56.74	75.58	22.4406	2.51583	1.90594
342	U1406	C	7	H	5	W	38	40	56.78	75.62	22.4416	1.02161	1.66345
342	U1406	C	7	H	5	W	42	44	56.82	75.66	22.4427	2.6127	1.84045
342	U1406	C	7	H	5	W	46	48	56.86	75.7	22.4437	2.61655	1.77447
342	U1406	C	7	H	5	W	50	52	56.9	75.74	22.4448	3.33061	1.72748
342	U1406	C	7	H	5	W	54	56	56.94	75.78	22.4458	2.8609	1.77847
342	U1406	C	7	H	5	W	58	60	56.98	75.82	22.4468	3.83399	1.6565
342	U1406	C	7	H	5	W	62	64	57.02	75.86	22.4479	3.37954	1.73248
342	U1406	C	7	H	5	W	66	68	57.06	75.9	22.4489	2.9477	1.62551
342	U1406	C	7	H	5	W	70	72	57.1	75.94	22.4499	1.73539	1.63638
342	U1406	C	7	H	5	W	72	74	57.12	75.96	22.4505	1.69702	1.67105
342	U1406	C	7	H	5	W	74	76	57.14	75.98	22.451	1.46699	1.53094
342	U1406	C	7	H	5	W	78	80	57.18	76.02	22.452	1.86864	1.6595
342	U1406	C	7	H	5	W	82	84	57.22	76.06	22.4531	2.59216	1.76647
342	U1406	C	7	H	5	W	86	88	57.26	76.1	22.4541	1.91695	1.73148
342	U1406	C	7	H	5	W	90	92	57.3	76.14	22.4551	1.64041	1.79946
342	U1406	C	7	H	5	W	94	96	57.34	76.18	22.4562	2.21301	1.77347
342	U1406	C	7	H	5	W	98	100	57.38	76.22	22.4572	2.65903	1.82165
342	U1406	C	7	H	5	W	102	104	57.42	76.26	22.4583	2.19827	1.94842
342	U1406	C	7	H	5	W	106	108	57.46	76.3	22.4593	2.93713	1.966
342	U1406	C	7	H	5	W	110	112	57.5	76.34	22.4603	1.23023	2.05758
342	U1406	C	7	H	5	W	114	116	57.54	76.38	22.4614	2.94546	1.86645
342	U1406	C	7	H	5	W	118	120	57.58	76.42	22.4624	2.62483	1.87342
342	U1406	C	7	H	5	W	122	124	57.62	76.46	22.4635	2.93888	1.97396
342	U1406	C	7	H	5	W	126	128	57.66	76.5	22.4645	2.77398	1.95106
342	U1406	C	7	H	5	W	130	132	57.7	76.54	22.4655	3.14053	2.04294
342	U1406	C	7	H	5	W	132	134	57.72	76.56	22.4661	3.02228	1.99648
342	U1406	C	7	H	5	W	134	136	57.74	76.58	22.4666	3.16684	2.05486
342	U1406	C	7	H	5	W	138	140	57.78	76.62	22.4676	2.09557	1.67532
342	U1406	C	7	H	5	W	142	144	57.82	76.66	22.4686	1.34066	1.75993
342	U1406	C	7	H	5	W	146	148	57.86	76.7	22.4697	1.2353	1.80146
342	U1406	C	7	H	6	W	2	4	57.92	76.76	22.4712	1.41278	1.64836
342	U1406	C	7	H	6	W	6	8	57.96	76.8	22.4723	1.00851	1.56154
342	U1406	C	7	H	6	W	10	12	58	76.84	22.4733	0.64922	2.07841
342	U1406	C	7	H	6	W	14	16	58.04	76.88	22.4744	0.969043	1.50289
342	U1406	C	7	H	6	W	18	20	58.08	76.92	22.4754	2.09936	1.79594
342	U1406	C	7	H	6	W	22	24	58.12	76.96	22.4764	0.826595	1.68726
342	U1406	C	7	H	6	W	26	28	58.16	77	22.4775	0.761528	1.67231
342	U1406	C	7	H	6	W	30	32	58.2	77.04	22.4787	0.624721	1.68171
342	U1406	C	7	H	6	W	34	36	58.24	77.08	22.48	1.06369	1.60545
342	U1406	C	7	H	6	W	38	40	58.28	77.12	22.4814	0.792779	1.71812
342	U1406	C	7	H	6	W	42	44	58.32	77.16	22.4827	0.837655	1.65115
342	U1406	C	7	H	6	W	44	46	58.34	77.18	22.4834		1.57205
342	U1406	C	7	H	6	W	46	48	58.36	77.2	22.4841	2.4811	1.46178
342	U1406	C	7	H	6	W	50	52	58.4	77.24	22.4855	3.86926	1.45432
342	U1406	C	7	H	6	W	54	56	58.44	77.28	22.4868	4.54515	1.44337
342	U1406	C	7	H	6	W	58	60	58.48	77.32	22.4882	4.42544
342	U1406	C	7	H	6	W	62	64	58.52	77.36	22.4895	3.97898
342	U1406	C	7	H	6	W	66	68	58.56	77.4	22.4909	2.97735	1.23929
342	U1406	C	7	H	6	W	70	72	58.6	77.44	22.4922	1.94621	1.33859
342	U1406	C	7	H	6	W	74	76	58.64	77.48	22.4936	2.49943	1.23522
342	U1406	C	7	H	6	W	78	80	58.68	77.52	22.4949	1.38333	1.44778
342	U1406	A	8	H	3	W	18	20	66.38	77.54	22.4956	1.38359	1.26707
342	U1406	A	8	H	3	W	20	22	66.4	77.56	22.4963	1.31913
342	U1406	C	7	H	6	W	82	84	58.72	77.56	22.4963	2.08889	1.49667
342	U1406	C	7	H	6	W	86	88	58.76	77.6	22.4976	0.823189	1.29407
342	U1406	C	7	H	6	W	90	92	58.8	77.64	22.499	0.831751	1.4124
342	U1406	C	7	H	6	W	94	96	58.84	77.68	22.5004	0.839852	1.59169
342	U1406	A	8	H	3	W	34	36	66.54	77.7	22.501	1.02157	1.59967
342	U1406	C	7	H	6	W	98	100	58.88	77.72	22.5017	0.961272	1.63713
342	U1406	A	8	H	3	W	38	40	66.58	77.74	22.5024	0.690596	1.44521
342	U1406	C	7	H	6	W	104	106	58.94	77.78	22.5037	0.725184
342	U1406	A	8	H	3	W	42	44	66.62	77.78	22.5037	0.756288	1.73557
342	U1406	A	8	H	3	W	46	48	66.66	77.82	22.5051	0.715862	1.74751
342	U1406	A	8	H	3	W	50	52	66.7	77.86	22.5065	1.0956	1.74552
342	U1406	A	8	H	3	W	54	56	66.74	77.9	22.5078	2.59261	1.67532
342	U1406	A	8	H	3	W	58	60	66.78	77.94	22.5092	1.65137	1.70176
342	U1406	A	8	H	3	W	62	64	66.82	77.98	22.5105	1.17384	1.59169
342	U1406	A	8	H	3	W	66	68	66.86	78.02	22.5119	1.32001	1.33984
342	U1406	A	8	H	3	W	70	72	66.9	78.06	22.5132	0.774391	1.57801
342	U1406	A	8	H	3	W	72	74	66.92	78.08	22.5139	0.838559
342	U1406	A	8	H	3	W	74	76	66.94	78.1	22.5146	0.738121	1.57205
342	U1406	A	8	H	3	W	78	80	66.98	78.14	22.5159	0.679238	1.83496
342	U1406	A	8	H	3	W	82	84	67.02	78.18	22.5173	0.5162	1.45772
342	U1406	A	8	H	3	W	86	88	67.06	78.22	22.5186	1.0178	1.4651
342	U1406	A	8	H	3	W	90	92	67.1	78.26	22.52	0.636943	1.51979
342	U1406	A	8	H	3	W	94	96	67.14	78.3	22.5219	0.604499	1.53868
342	U1406	A	8	H	3	W	98	100	67.18	78.34	22.5238	0.863465	1.54126
342	U1406	A	8	H	3	W	102	104	67.22	78.38	22.5257	1.78851	1.57647
342	U1406	A	8	H	3	W	106	108	67.26	78.42	22.5276	3.10847	1.55459
342	U1406	A	8	H	3	W	110	112	67.3	78.46	22.5295	3.3435	1.38862
342	U1406	A	8	H	3	W	114	116	67.34	78.5	22.5314	2.84771	1.37163
342	U1406	A	8	H	3	W	118	120	67.38	78.54	22.5333	1.44158	1.30979
342	U1406	A	8	H	3	W	122	124	67.42	78.58	22.5352	2.92348	1.32986
342	U1406	A	8	H	3	W	126	128	67.46	78.62	22.5371	1.65134	1.36765
342	U1406	A	8	H	3	W	130	132	67.5	78.66	22.539	1.61555	1.33237
342	U1406	A	8	H	3	W	132	134	67.52	78.68	22.54	1.43089	1.5168
342	U1406	A	8	H	3	W	134	136	67.54	78.7	22.5409	1.26823	1.61868
342	U1406	A	8	H	3	W	138	140	67.58	78.74	22.5428	1.21964
342	U1406	A	8	H	3	W	142	144	67.62	78.78	22.5447	1.02694	1.31594
342	U1406	A	8	H	3	W	146	148	67.66	78.82	22.5466	1.18128	1.45317
342	U1406	A	8	H	4	W	2	4	67.72	78.88	22.5495	1.22699	1.76036
342	U1406	A	8	H	4	W	6	8	67.76	78.92	22.5513	2.67152	1.79071
342	U1406	A	8	H	4	W	10	12	67.8	78.96	22.5532	2.43454	2.03872
342	U1406	A	8	H	4	W	14	16	67.84	79	22.5552	2.41785	2.01179
342	U1406	A	8	H	4	W	18	20	67.88	79.04	22.5571	3.48282	1.85481
342	U1406	A	8	H	4	W	22	24	67.92	79.08	22.5586	2.50723	2.08235
342	U1406	A	8	H	4	W	26	28	67.96	79.12	22.5599	2.65306	2.06546
342	U1406	A	8	H	4	W	30	32	68	79.16	22.5611	2.84793	2.14893
342	U1406	A	8	H	4	W	34	36	68.04	79.2	22.5624	3.14083	2.06261
342	U1406	A	8	H	4	W	42	44	68.12	79.28	22.5649	2.52897	1.97504
342	U1406	A	8	H	4	W	44	46	68.14	79.3	22.5655	2.23904	2.04922
342	U1406	A	8	H	4	W	46	48	68.16	79.32	22.5661	2.11866	1.67446
342	U1406	A	8	H	4	W	50	52	68.2	79.36	22.5673	3.40042	1.98796
342	U1406	A	8	H	4	W	54	56	68.24	79.4	22.5686	1.75351	1.64361
342	U1406	A	8	H	4	W	58	60	68.28	79.44	22.5698	2.93701	2.05179
342	U1406	A	8	H	4	W	62	64	68.32	79.48	22.5711	2.09027	1.88238
342	U1406	A	8	H	4	W	66	68	68.36	79.52	22.5723	2.50896	1.77996
342	U1406	A	8	H	4	W	70	72	68.4	79.56	22.5736	2.13723	1.76728
342	U1406	A	8	H	4	W	74	76	68.44	79.6	22.5748	1.93477	1.76737
342	U1406	A	8	H	4	W	78	80	68.48	79.64	22.5761	2.32897	1.83084
342	U1406	A	8	H	4	W	82	84	68.52	79.68	22.5773	2.25386	1.89456
342	U1406	A	8	H	4	W	86	88	68.56	79.72	22.5786	3.15789	1.89042
342	U1406	A	8	H	4	W	90	92	68.6	79.76	22.5798	2.23958	1.77035
342	U1406	A	8	H	4	W	94	96	68.64	79.8	22.5811	2.26886	1.83878
342	U1406	A	8	H	4	W	98	100	68.68	79.84	22.5823	1.95982	1.69224
342	U1406	A	8	H	4	W	102	104	68.72	79.88	22.5836	2.00511	1.70319
342	U1406	A	8	H	4	W	104	106	68.74	79.9	22.5842	1.64442	1.5775
342	U1406	A	8	H	4	W	106	108	68.76	79.92	22.5848	2.19417	1.59882
342	U1406	A	8	H	4	W	110	112	68.8	79.96	22.586	1.41483	1.86455
342	U1406	A	8	H	4	W	114	116	68.84	80	22.5873	0.853659	1.59982
342	U1406	A	8	H	4	W	118	120	68.88	80.04	22.5885	1.27576	1.5192
342	U1406	A	8	H	4	W	122	124	68.92	80.08	22.5898	1.70455	1.5192
342	U1406	A	8	H	4	W	126	128	68.96	80.12	22.591	1.3789	1.5411
342	U1406	A	8	H	4	W	130	132	69	80.16	22.5923	1.59166	1.5078
342	U1406	A	8	H	4	W	134	136	69.04	80.2	22.5935	1.47282	1.74946
342	U1406	A	8	H	4	W	138	140	69.08	80.24	22.5948	1.3677	0.463813
342	U1406	A	8	H	4	W	142	144	69.12	80.28	22.596	1.33136	1.56001
342	U1406	A	8	H	4	W	146	148	69.16	80.32	22.5973	1.31323	1.78692
342	U1406	A	8	H	5	W	2	4	69.22	80.38	22.5991	1.81994	1.7659
342	U1406	A	8	H	5	W	6	8	69.26	80.42	22.6004	1.41097	1.79026
342	U1406	A	8	H	5	W	10	12	69.3	80.46	22.6016	3.55339	1.62371
342	U1406	A	8	H	5	W	12	14	69.32	80.48	22.6021	2.74709	1.76957
342	U1406	A	8	H	5	W	14	16	69.34	80.5	22.6027	2.45747	1.83967
342	U1406	A	8	H	5	W	18	20	69.38	80.54	22.6038	0.944472	1.43441
342	U1406	A	8	H	5	W	22	24	69.42	80.58	22.605	0.815739	1.54348
342	U1406	A	8	H	5	W	26	28	69.46	80.62	22.6061	1.25989	1.52277
342	U1406	A	8	H	5	W	30	32	69.5	80.66	22.6073	1.36717	1.46626
342	U1406	A	8	H	5	W	34	36	69.54	80.7	22.6084	1.84025	1.42246
342	U1406	A	8	H	5	W	38	40	69.58	80.74	22.6095	3.32536	1.37063
342	U1406	A	8	H	5	W	42	44	69.62	80.78	22.6107	2.51175	1.60133
342	U1406	A	8	H	5	W	46	48	69.66	80.82	22.6118	4.55872	1.4537
342	U1406	A	8	H	5	W	50	52	69.7	80.86	22.613	8.02294	1.86715
342	U1406	A	8	H	5	W	54	56	69.74	80.9	22.6141	9.5455	1.47594
342	U1406	A	8	H	5	W	58	60	69.78	80.94	22.6152	11.165	1.65204
342	U1406	A	8	H	5	W	62	64	69.82	80.98	22.6164	7.85159	1.63415
342	U1406	A	8	H	5	W	66	68	69.86	81.02	22.6175	8.37838	1.63367
342	U1406	A	8	H	5	W	70	72	69.9	81.06	22.6186	7.41512	1.77555
342	U1406	A	8	H	5	W	72	74	69.92	81.08	22.6192		1.64483
342	U1406	A	8	H	5	W	74	76	69.94	81.1	22.6198	5.35269	1.6596
342	U1406	A	8	H	5	W	78	80	69.98	81.14	22.6209	8.36304	1.74651
342	U1406	A	8	H	5	W	82	84	70.02	81.18	22.6221	7.66425	1.6019
342	U1406	A	8	H	5	W	86	88	70.06	81.22	22.6232	5.55683	1.6907
342	U1406	B	9	H	2	W	74	76	70.04	81.25	22.6241	6.70701	1.61567
342	U1406	A	8	H	5	W	90	92	70.1	81.26	22.6243	3.7929	1.70372
342	U1406	B	9	H	2	W	78	80	70.08	81.29	22.6252	4.32461	1.67062
342	U1406	A	8	H	5	W	94	96	70.14	81.3	22.6255	3.17686	1.61275
342	U1406	B	9	H	2	W	82	84	70.12	81.33	22.6263	2.99435	1.71669
342	U1406	A	8	H	5	W	98	100	70.18	81.34	22.6266	5.57	1.65503
342	U1406	B	9	H	2	W	86	88	70.16	81.37	22.6275	2.25764	1.7557
342	U1406	A	8	H	5	W	102	104	70.22	81.38	22.6278	3.9815	1.59192
342	U1406	B	9	H	2	W	90	92	70.2	81.41	22.6286	2.12565	1.64668
342	U1406	A	8	H	5	W	106	108	70.26	81.42	22.6289	4.7137	1.70069
342	U1406	B	9	H	2	W	94	96	70.24	81.45	22.6297	0.670391	1.64162
342	U1406	A	8	H	5	W	110	112	70.3	81.46	22.63	1.64981	1.82772
342	U1406	B	9	H	2	W	98	100	70.28	81.49	22.6309	1.02689	1.64277
342	U1406	A	8	H	5	W	114	116	70.34	81.5	22.6312	1.07759	1.70569
342	U1406	B	9	H	2	W	102	104	70.32	81.53	22.632	1.44936	1.64659
342	U1406	A	8	H	5	W	118	120	70.38	81.54	22.6323	1.55945	1.53465
342	U1406	B	9	H	2	W	104	106	70.34	81.55	22.6326	1.40795	1.81887
342	U1406	B	9	H	2	W	106	108	70.36	81.57	22.6332	1.96097	1.67255
342	U1406	A	8	H	5	W	122	124	70.42	81.58	22.6334	1.48148	1.7267
342	U1406	B	9	H	2	W	110	112	70.4	81.61	22.6343	1.54198	1.56498
342	U1406	A	8	H	5	W	126	128	70.46	81.62	22.6346	1.01768	1.76471
342	U1406	B	9	H	2	W	114	116	70.44	81.65	22.6354	1.84521	1.71425
342	U1406	B	9	H	2	W	118	120	70.48	81.69	22.6366	1.4383	1.71235
342	U1406	B	9	H	2	W	122	124	70.52	81.73	22.6377	1.60494	1.71726
342	U1406	B	9	H	2	W	126	128	70.56	81.77	22.6389	1.38714	1.59683
342	U1406	B	9	H	2	W	130	132	70.6	81.81	22.6402	1.52878	1.57394
342	U1406	B	9	H	2	W	134	136	70.64	81.85	22.6414	1.57021	1.4973
342	U1406	B	9	H	2	W	138	140	70.68	81.89	22.6427	7.03085	1.42465
342	U1406	B	9	H	2	W	142	144	70.72	81.93	22.6439	7.5403	1.33309
342	U1406	B	9	H	2	W	146	148	70.76	81.97	22.6452	6.75756	1.25602
342	U1406	B	9	H	3	W	2	4	70.83	82.04	22.6474	3.87244	1.23257
342	U1406	B	9	H	3	W	6	8	70.87	82.08	22.6486	2.68112	1.21764
342	U1406	B	9	H	3	W	10	12	70.91	82.12	22.6499	3.02946	1.47683
342	U1406	B	9	H	3	W	12	14	70.93	82.14	22.6505		1.44257
342	U1406	B	9	H	3	W	14	16	70.95	82.16	22.6511	4.18546	1.97781
342	U1406	B	9	H	3	W	18	20	70.99	82.2	22.6524	3.52753	1.59755
342	U1406	B	9	H	3	W	22	24	71.03	82.24	22.6536	2.63966	1.60691
342	U1406	B	9	H	3	W	26	28	71.07	82.28	22.6549	4.36612
342	U1406	B	9	H	3	W	30	32	71.11	82.32	22.6561	4.61049
342	U1406	B	9	H	3	W	34	36	71.15	82.36	22.6574	4.03924	1.52257
342	U1406	B	9	H	3	W	38	40	71.19	82.4	22.6586	2.93062	1.5415
342	U1406	B	9	H	3	W	42	44	71.23	82.44	22.6599	3.8176	1.4629
342	U1406	B	9	H	3	W	46	48	71.27	82.48	22.6611	3.97246	1.61773
342	U1406	B	9	H	3	W	50	52	71.31	82.52	22.6624	4.14395	1.52816
342	U1406	B	9	H	3	W	54	56	71.35	82.56	22.6636	3.64921	1.66252
342	U1406	B	9	H	3	W	58	60	71.39	82.6	22.6649	2.37226	1.5391
342	U1406	B	9	H	3	W	62	64	71.43	82.64	22.6661	1.38702	1.77896
342	U1406	B	9	H	3	W	66	68	71.47	82.68	22.6674	0.983405	1.7762
342	U1406	B	9	H	3	W	70	72	71.51	82.72	22.6686	2.7556	1.6237
342	U1406	B	9	H	3	W	72	74	71.53	82.74	22.6693	2.44845	0.730604
342	U1406	B	9	H	3	W	74	76	71.55	82.76	22.6699	2.81062	1.67247
342	U1406	B	9	H	3	W	78	80	71.59	82.8	22.6711	3.27522	1.78593
342	U1406	B	9	H	3	W	82	84	71.63	82.84	22.6724	2.15755	1.7734
342	U1406	B	9	H	3	W	86	88	71.67	82.88	22.6736	2.11382	1.77236
342	U1406	B	9	H	3	W	90	92	71.71	82.92	22.6749	1.47433	1.71023
342	U1406	B	9	H	3	W	94	96	71.75	82.96	22.6761	1.60827	1.68983
342	U1406	B	9	H	3	W	98	100	71.79	83	22.6774	1.05952	1.75645
342	U1406	B	9	H	3	W	102	104	71.83	83.04	22.6788	1.1542	1.77731
342	U1406	B	9	H	3	W	106	108	71.87	83.08	22.6803	1.25543	1.4445
342	U1406	B	9	H	3	W	110	112	71.91	83.12	22.6818	2.39796	1.61009
342	U1406	B	9	H	3	W	114	116	71.95	83.16	22.6834	5.1174	1.43988
342	U1406	B	9	H	3	W	118	120	71.99	83.2	22.6849	6.67025	1.70564
342	U1406	B	9	H	3	W	122	124	72.03	83.24	22.6864	8.70425	1.14943
342	U1406	B	9	H	3	W	126	128	72.07	83.28	22.688	7.38493	1.68872
342	U1406	B	9	H	3	W	130	132	72.11	83.32	22.6895	6.38135	1.37063
342	U1406	B	9	H	3	W	132	134	72.13	83.34	22.6903	3.94755	1.46112
342	U1406	B	9	H	3	W	134	136	72.15	83.36	22.6911	5.46127	1.36115
342	U1406	B	9	H	3	W	138	140	72.19	83.4	22.6926	4.90928	1.48566
342	U1406	B	9	H	3	W	142	144	72.23	83.44	22.6941	4.47984	1.34731
342	U1406	B	9	H	3	W	146	148	72.27	83.48	22.6957	4.69274	1.23461
342	U1406	B	9	H	4	W	2	4	72.34	83.55	22.6983	5.26825	1.32295
342	U1406	B	9	H	4	W	6	8	72.38	83.59	22.6999	5.21092	1.48168
342	U1406	B	9	H	4	W	10	12	72.42	83.63	22.7014	5.67485	1.22995
342	U1406	B	9	H	4	W	14	16	72.46	83.67	22.703	7.70108
342	U1406	B	9	H	4	W	18	20	72.5	83.71	22.7045	8.68474
342	U1406	B	9	H	4	W	22	24	72.54	83.75	22.706	11.8554	1.55153
342	U1406	B	9	H	4	W	26	28	72.58	83.79	22.7076	11.8522	1.47173
342	U1406	B	9	H	4	W	30	32	72.62	83.83	22.7091	12.3706	1.38395
342	U1406	B	9	H	4	W	34	36	72.66	83.87	22.7106	7.75156	1.51954
342	U1406	B	9	H	4	W	38	40	72.7	83.91	22.7122	8.11241	1.46717
342	U1406	B	9	H	4	W	42	44	72.74	83.95	22.7137	6.39905	1.52594
342	U1406	B	9	H	4	W	44	46	72.76	83.97	22.7145	4.4317	1.59252
342	U1406	B	9	H	4	W	46	48	72.78	83.99	22.7152	3.75498	1.64263
342	U1406	B	9	H	4	W	50	52	72.82	84.03	22.7168	4.44234	1.69794
342	U1406	B	9	H	4	W	58	60	72.9	84.11	22.7198	0.971772	1.66636
342	U1406	B	9	H	4	W	62	64	72.94	84.15	22.7213	1.09649	1.74446
342	U1406	B	9	H	4	W	66	68	72.98	84.19	22.7225	1.70032	1.69549
342	U1406	B	9	H	4	W	70	72	73.02	84.23	22.7237	4.74698	1.86644
342	U1406	B	9	H	4	W	74	76	73.06	84.27	22.7249	4.83959	1.69649
342	U1406	B	9	H	4	W	78	80	73.1	84.31	22.7261	2.55814	1.6405
342	U1406	B	9	H	4	W	82	84	73.14	84.35	22.7273	3.44673	1.77547
342	U1406	B	9	H	4	W	86	88	73.18	84.39	22.7285	4.99566	1.53494
342	U1406	B	9	H	4	W	90	92	73.22	84.43	22.7297	7.1554	1.63251
342	U1406	B	9	H	4	W	94	96	73.26	84.47	22.7309	6.08384	1.51334
342	U1406	B	9	H	4	W	98	100	73.3	84.51	22.732	7.77027	1.55753
342	U1406	B	9	H	4	W	102	104	73.34	84.55	22.7332	6.9805	1.60151
342	U1406	B	9	H	4	W	104	106	73.36	84.57	22.7338		1.67249
342	U1406	B	9	H	4	W	106	108	73.38	84.59	22.7344	7.04963
342	U1406	B	9	H	4	W	110	112	73.42	84.63	22.7356	7.76007	1.6605
342	U1406	B	9	H	4	W	114	116	73.46	84.67	22.7368	4.29185	1.59494
342	U1406	B	9	H	4	W	118	120	73.5	84.71	22.738	5.28736	1.66284
342	U1406	B	9	H	4	W	122	124	73.54	84.75	22.7392	6.46982	1.58226
342	U1406	B	9	H	4	W	126	128	73.58	84.79	22.7404	4.16465	1.68949
342	U1406	B	9	H	4	W	130	132	73.62	84.83	22.7416	3.4749	1.52054
342	U1406	B	9	H	4	W	134	136	73.66	84.87	22.7428	4.61747	1.59052
342	U1406	B	9	H	4	W	138	140	73.7	84.91	22.744	1.98413
342	U1406	B	9	H	4	W	142	144	73.74	84.95	22.7452	5.3681	1.73848
342	U1406	B	9	H	4	W	146	148	73.78	84.99	22.7464	3.72779	1.81012
342	U1406	B	9	H	5	W	2	4	73.85	85.06	22.7485	8.30904	1.73882
342	U1406	B	9	H	5	W	6	8	73.89	85.1	22.7497	6.53244	1.69643
342	U1406	B	9	H	5	W	10	12	73.93	85.14	22.7509	6.43373	1.61594
342	U1406	B	9	H	5	W	12	14	73.95	85.16	22.7514		1.90043
342	U1406	B	9	H	5	W	14	16	73.97	85.18	22.752	1.75973	1.20995
342	U1406	B	9	H	5	W	18	20	74.01	85.22	22.7532	6.89968	1.78023
342	U1406	B	9	H	5	W	22	24	74.05	85.26	22.7544	4.64859	1.82608
342	U1406	B	9	H	5	W	26	28	74.09	85.3	22.7556	5.2958	1.70136
342	U1406	B	9	H	5	W	30	32	74.13	85.34	22.7568	4.11946	1.76445
342	U1406	B	9	H	5	W	34	36	74.17	85.38	22.758	3.51058	1.6146
342	U1406	B	9	H	5	W	38	40	74.21	85.42	22.7592	3.53559	1.73981
342	U1406	B	9	H	5	W	42	44	74.25	85.46	22.7604	3.02708	1.40205
342	U1406	B	9	H	5	W	46	48	74.29	85.5	22.7615	3.76623	1.58503
342	U1406	B	9	H	5	W	50	52	74.33	85.54	22.7625	3.03624	1.62446
342	U1406	B	9	H	5	W	54	56	74.37	85.58	22.7636	3.5589	1.51405
342	U1406	B	9	H	5	W	58	60	74.41	85.62	22.7646	5.04407	1.43222
342	U1406	B	9	H	5	W	62	64	74.45	85.66	22.7656	3.49238	1.61976
342	U1406	B	9	H	5	W	66	68	74.49	85.7	22.7666	3.41959	1.58404
342	U1406	B	9	H	5	W	70	72	74.53	85.74	22.7677	4.6047
342	U1406	B	9	H	5	W	72	74	74.55	85.76	22.7682	6.00499	1.71473
342	U1406	B	9	H	5	W	74	76	74.57	85.78	22.7687	3.45053	1.64069
342	U1406	B	9	H	5	W	78	80	74.61	85.82	22.7697	6.59463
342	U1406	B	9	H	5	W	82	84	74.65	85.86	22.7708	6.39374	1.44307
342	U1406	A	9	H	2	W	22	24	74.42	85.88	22.7713	7.21382	1.33247
342	U1406	B	9	H	5	W	86	88	74.69	85.9	22.7718	5.57674	1.38712
342	U1406	A	9	H	2	W	26	28	74.46	85.92	22.7723	5.95439	1.57823
342	U1406	B	9	H	5	W	90	92	74.73	85.94	22.7728	4.15617	1.49039
342	U1406	A	9	H	2	W	30	32	74.5	85.96	22.7733	5.27197	1.48522
342	U1406	B	9	H	5	W	94	96	74.77	85.98	22.7738	4.36508	1.33214
342	U1406	A	9	H	2	W	34	36	74.54	86	22.7744	7.08937	1.54548
342	U1406	B	9	H	5	W	98	100	74.81	86.02	22.7749	2.6827	1.40561
342	U1406	A	9	H	2	W	38	40	74.58	86.04	22.7754	4.35835	1.48268
342	U1406	B	9	H	5	W	102	104	74.85	86.06	22.7759	1.96347	1.1267
342	U1406	A	9	H	2	W	42	44	74.62	86.08	22.7764	2.33855	1.50615
342	U1406	B	9	H	5	W	106	108	74.89	86.1	22.7769	2.64791	1.45687
342	U1406	A	9	H	2	W	44	46	74.64	86.1	22.7769	2.86874	1.58687
342	U1406	A	9	H	2	W	46	48	74.66	86.12	22.7774	3.2125	1.50017
342	U1406	B	9	H	5	W	110	112	74.93	86.14	22.7779	2.69554	1.35138
342	U1406	A	9	H	2	W	50	52	74.7	86.16	22.7785	4.56389	1.4884
342	U1406	A	9	H	2	W	54	56	74.74	86.2	22.7795	2.29775	1.3154
342	U1406	A	9	H	2	W	58	60	74.78	86.24	22.7805	2.42272	1.48294
342	U1406	A	9	H	2	W	62	64	74.82	86.28	22.7815	2.1608	1.66981
342	U1406	A	9	H	2	W	66	68	74.86	86.32	22.7826	2.05508	1.70266
342	U1406	A	9	H	2	W	70	72	74.9	86.36	22.7836	0.910834	1.65687
342	U1406	B	9	H	5	W	132	134	75.15	86.36	22.7836	1.50202
342	U1406	A	9	H	2	W	74	76	74.94	86.4	22.7846	4.04412	1.50814
342	U1406	A	9	H	2	W	78	80	74.98	86.44	22.7856	2.27894	1.81434
342	U1406	A	9	H	2	W	82	84	75.02	86.48	22.7867	1.17647	-26.0513
342	U1406	A	9	H	2	W	86	88	75.06	86.52	22.7877	2.81086
342	U1406	A	9	H	2	W	90	92	75.1	86.56	22.7887	6.37093	1.64169
342	U1406	A	9	H	2	W	94	96	75.14	86.6	22.7898	5.21886	1.66782
342	U1406	A	9	H	2	W	98	100	75.18	86.64	22.7908	8.47124	1.73637
342	U1406	A	9	H	2	W	102	104	75.22	86.68	22.7918	2.71668	1.54402
342	U1406	A	9	H	2	W	104	106	75.24	86.7	22.7923		1.70049
342	U1406	A	9	H	2	W	106	108	75.26	86.72	22.7928	2.35621	1.66062
342	U1406	A	9	H	2	W	110	112	75.3	86.76	22.7939	2.84394	1.49023
342	U1406	A	9	H	2	W	114	116	75.34	86.8	22.7949	1.6093	1.43039
342	U1406	A	9	H	2	W	118	120	75.38	86.84	22.7959	1.828	1.45428
342	U1406	A	9	H	2	W	122	124	75.42	86.88	22.7969	2.14221	1.39409
342	U1406	A	9	H	2	W	126	128	75.46	86.92	22.798	7.34028	1.61904
342	U1406	A	9	H	2	W	130	132	75.5	86.96	22.799	1.85968	1.4777
342	U1406	A	9	H	2	W	134	136	75.54	87	22.8009	2.09256	1.41798
342	U1406	A	9	H	2	W	138	140	75.58	87.04	22.8027	1.9347	1.51353
342	U1406	A	9	H	2	W	142	144	75.62	87.08	22.8046	1.95891	1.55594
342	U1406	A	9	H	2	W	146	148	75.66	87.12	22.8064	2.85607	1.59516
342	U1406	A	9	H	3	W	2	4	75.72	87.18	22.8092	0.976086	1.58306
342	U1406	A	9	H	3	W	6	8	75.76	87.22	22.8111	2.16336	1.66062
342	U1406	A	9	H	3	W	10	12	75.8	87.26	22.813	2.36921	1.53505
342	U1406	A	9	H	3	W	12	14	75.82	87.28	22.8139	1.98158	1.73736
342	U1406	A	9	H	3	W	14	16	75.84	87.3	22.8148	2.43425	1.56594
342	U1406	A	9	H	3	W	18	20	75.88	87.34	22.8167	1.88363	1.448
342	U1406	A	9	H	3	W	22	24	75.92	87.38	22.8185	2.96627	1.58189
342	U1406	A	9	H	3	W	26	28	75.96	87.42	22.8204	3.29236	1.55463
342	U1406	A	9	H	3	W	30	32	76	87.46	22.8223	2.90698	1.65564
342	U1406	A	9	H	3	W	34	36	76.04	87.5	22.8241	0.763016	1.25928
342	U1406	A	9	H	3	W	38	40	76.08	87.54	22.826	1.42663	1.86494
342	U1406	A	9	H	3	W	42	44	76.12	87.58	22.8278	2.59244	1.92175
342	U1406	A	9	H	3	W	46	48	76.16	87.62	22.8297	1.78646	1.82706
342	U1406	A	9	H	3	W	50	52	76.2	87.66	22.8316	3.06168	1.99453
342	U1406	A	9	H	3	W	54	56	76.24	87.7	22.8334	3.19108	1.88811
342	U1406	A	9	H	3	W	58	60	76.28	87.74	22.8353	1.60494	2.02831
342	U1406	A	9	H	3	W	62	64	76.32	87.78	22.8371	1.60033	2.09441
342	U1406	A	9	H	3	W	66	68	76.36	87.82	22.839	1.29005	2.00193
342	U1406	A	9	H	3	W	70	72	76.4	87.86	22.8403	2.23514	1.88985
342	U1406	A	9	H	3	W	72	74	76.42	87.88	22.8409	0.93688	2.05794
342	U1406	A	9	H	3	W	74	76	76.44	87.9	22.8415	0.911923	2.0088
342	U1406	A	9	H	3	W	78	80	76.48	87.94	22.8428	1.09945	2.07794
342	U1406	A	9	H	3	W	82	84	76.52	87.98	22.8441	2.04153	1.37453
342	U1406	A	9	H	3	W	86	88	76.56	88.02	22.8454	1.10367	1.6666
342	U1406	A	9	H	3	W	90	92	76.6	88.06	22.8466	2.13366	1.80027
342	U1406	A	9	H	3	W	94	96	76.64	88.1	22.8479	1.42259	1.70639
342	U1406	A	9	H	3	W	98	100	76.68	88.14	22.8492	2.285	1.58063
342	U1406	A	9	H	3	W	102	104	76.72	88.18	22.8505	2.92398	1.50111
342	U1406	A	9	H	3	W	106	108	76.76	88.22	22.8517	1.38577	1.66384
342	U1406	A	9	H	3	W	110	112	76.8	88.26	22.853	1.79915	1.79094
342	U1406	A	9	H	3	W	114	116	76.84	88.3	22.8543	3.30858
342	U1406	A	9	H	3	W	118	120	76.88	88.34	22.8555	1.36426	1.67458
342	U1406	A	9	H	3	W	122	124	76.92	88.38	22.8568	0.987842	1.68552
342	U1406	A	9	H	3	W	126	128	76.96	88.42	22.8581	3.31978	1.69049
342	U1406	A	9	H	3	W	130	132	77	88.46	22.8594	0.917058	1.77025
342	U1406	A	9	H	3	W	132	134	77.02	88.48	22.86		1.64368
342	U1406	A	9	H	3	W	134	136	77.04	88.5	22.8606	1.87873	1.69551
342	U1406	A	9	H	3	W	138	140	77.08	88.54	22.8619	0.992556	1.7171
342	U1406	A	9	H	3	W	142	144	77.12	88.58	22.8632	2.16514	1.73138
342	U1406	A	9	H	3	W	146	148	77.16	88.62	22.8645	2.65135	1.78886
342	U1406	A	9	H	4	W	2	4	77.23	88.69	22.8667	3.46457	1.74671
342	U1406	A	9	H	4	W	6	8	77.27	88.73	22.868	3.86808
342	U1406	A	9	H	4	W	10	12	77.31	88.77	22.8692	3.4902
342	U1406	A	9	H	4	W	14	16	77.35	88.81	22.8705	3.6249	1.61112
342	U1406	A	9	H	4	W	18	20	77.39	88.85	22.8718	2.27365	1.62348
342	U1406	A	9	H	4	W	22	24	77.43	88.89	22.873	5.60706	1.68254
342	U1406	A	9	H	4	W	26	28	77.47	88.93	22.8743	1.07493	1.77234
342	U1406	A	9	H	4	W	30	32	77.51	88.97	22.8756	2.40522	1.48447
342	U1406	A	9	H	4	W	34	36	77.55	89.01	22.8769	1.38772	1.54554
342	U1406	A	9	H	4	W	38	40	77.59	89.05	22.8781	1.17241	1.49532
342	U1406	A	9	H	4	W	42	44	77.63	89.09	22.8794	1.41444	1.46927
342	U1406	A	9	H	4	W	44	46	77.65	89.11	22.88	1.40508	1.50316
342	U1406	A	9	H	4	W	46	48	77.67	89.13	22.8807	1.64926	1.57192
342	U1406	A	9	H	4	W	50	52	77.71	89.17	22.882	0.690088	1.65687
342	U1406	A	9	H	4	W	54	56	77.75	89.21	22.8834	2.55461	1.44701
342	U1406	A	9	H	4	W	58	60	77.79	89.25	22.8848	1.50565	1.53235
342	U1406	A	9	H	4	W	62	64	77.83	89.29	22.8861	3.1155	1.27252
342	U1406	A	9	H	4	W	66	68	77.87	89.33	22.8875	2.74527	1.42636
342	U1406	A	9	H	4	W	70	72	77.91	89.37	22.8888	2.83554	1.41448
342	U1406	A	9	H	4	W	74	76	77.95	89.41	22.8902	3.6566	1.11859
342	U1406	A	9	H	4	W	78	80	77.99	89.45	22.8916	2.93356	1.19365
342	U1406	A	9	H	4	W	82	84	78.03	89.49	22.8929	3.60487	1.99651
342	U1406	A	9	H	4	W	86	88	78.07	89.53	22.8943	3.16915	1.45998
342	U1406	A	9	H	4	W	90	92	78.11	89.57	22.8957	2.76467
342	U1406	A	9	H	4	W	94	96	78.15	89.61	22.897	3.05589	1.4262
342	U1406	A	9	H	4	W	98	100	78.19	89.65	22.8984	5.49542	1.09869
342	U1406	A	9	H	4	W	102	104	78.23	89.69	22.8998	1.45514	1.16131
342	U1406	A	9	H	4	W	104	106	78.25	89.71	22.9005	1.5856	1.56096
342	U1406	A	9	H	4	W	106	108	78.27	89.73	22.9011	1.43919	1.32292
342	U1406	A	9	H	4	W	110	112	78.31	89.77	22.9025	0.763359	1.35828
342	U1406	A	9	H	4	W	114	116	78.35	89.81	22.9039	0.726312	1.83114
342	U1406	A	9	H	4	W	118	120	78.39	89.85	22.9052	1.50705	1.3371
342	U1406	A	9	H	4	W	122	124	78.43	89.89	22.9066	1.63747
342	U1406	A	9	H	4	W	126	128	78.47	89.93	22.908	2.06398	1.64812
342	U1406	A	9	H	4	W	130	132	78.51	89.97	22.9093	2.15924	1.62966
342	U1406	A	9	H	4	W	134	136	78.55	90.01	22.9107	2.55048	1.59516
342	U1406	A	9	H	4	W	138	140	78.59	90.05	22.9121	0.765391	1.49242
342	U1406	A	9	H	4	W	142	144	78.63	90.09	22.9134	3.6378
342	U1406	A	9	H	4	W	146	148	78.67	90.13	22.9148	1.77259
342	UU1406	A	9	H	5	W	2	4	78.74	90.2	22.9172	0.639551	1.67453
342	UU1406	A	9	H	5	W	6	8	78.78	90.24	22.9185	1.02975	1.745
342	UU1406	A	9	H	5	W	10	12	78.82	90.28	22.9199	0.447132	1.68346
342	UU1406	A	9	H	5	W	14	16	78.86	90.32	22.9213	0.758656	1.74698
342	UU1406	A	9	H	5	W	18	20	78.9	90.36	22.9226	0.376682	1.74159
342	UU1406	A	9	H	5	W	22	24	78.94	90.4	22.924	0.718769	1.64377
342	UU1406	A	9	H	5	W	26	28	78.98	90.44	22.9252	0.752888	1.87157
342	UU1406	A	9	H	5	W	30	32	79.02	90.48	22.9264	1.12512	1.77858
342	UU1406	A	9	H	5	W	34	36	79.06	90.52	22.9277	1.09551	1.70342
342	UU1406	A	9	H	5	W	38	40	79.1	90.56	22.9289	2.41199	2.01054
342	UU1406	A	9	H	5	W	42	44	79.14	90.6	22.9301	3.1158	1.9508
342	UU1406	A	9	H	5	W	46	48	79.18	90.64	22.9313	3.53759	1.79795
342	UU1406	A	9	H	5	W	50	52	79.22	90.68	22.9325	1.84764
342	UU1406	A	9	H	5	W	54	56	79.26	90.72	22.9337	1.59405	1.97796
342	UU1406	A	9	H	5	W	58	60	79.3	90.76	22.935	1.01602	1.84057
342	UU1406	A	9	H	5	W	62	64	79.34	90.8	22.9362	1.15537	2.00454
342	UU1406	A	9	H	5	W	66	68	79.38	90.84	22.9374	1.48106	1.76979
342	UU1406	A	9	H	5	W	70	72	79.42	90.88	22.9386	0.984583	1.88959
342	UU1406	A	9	H	5	W	74	76	79.46	90.92	22.9398	1.56749	1.86257
342	UU1406	A	9	H	5	W	78	80	79.5	90.96	22.9411	1.80547	1.75259
342	UU1406	A	9	H	5	W	82	84	79.54	91	22.9423	1.75947	1.95797
342	UU1406	A	9	H	5	W	86	88	79.58	91.04	22.9435	2.58934	1.95784
342	UU1406	A	9	H	5	W	98	100	79.7	91.16	22.9472	2.37068	1.81546
342	UU1406	A	9	H	5	W	102	104	79.74	91.2	22.9484	1.50243	2.06992
342	UU1406	A	9	H	5	W	106	108	79.78	91.24	22.9496	2.12238	0.816448
342	UU1406	A	9	H	5	W	110	112	79.82	91.28	22.9508	1.7555	2.02894
342	UU1406	A	9	H	5	W	114	116	79.86	91.32	22.952	1.46022
342	UU1406	A	9	H	5	W	118	120	79.9	91.36	22.9533	4.29169	1.96997
342	UU1406	A	9	H	5	W	122	124	79.94	91.4	22.9545	2.88736	1.95498
342	UU1406	A	9	H	5	W	126	128	79.98	91.44	22.9557	2.30002	1.89089
342	UU1406	A	9	H	5	W	130	132	80.02	91.48	22.9569	1.87557
342	UU1406	A	9	H	5	W	134	136	80.06	91.52	22.9581	1.56397	1.8502
342	UU1406	A	9	H	5	W	138	140	80.1	91.56	22.9593	1.37956	-0.0302967
342	UU1406	A	9	H	5	W	142	144	80.14	91.6	22.9606	1.55322
342	UU1406	A	9	H	5	W	146	148	80.18	91.64	22.9618	1.22981	1.73109
342	UU1406	A	9	H	6	W	2	4	80.25	91.71	22.9644	1.97916	1.7081
342	UU1406	A	9	H	6	W	6	8	80.29	91.75	22.9663	1.93239	1.69011
342	UU1406	A	9	H	6	W	10	12	80.33	91.79	22.9681	1.75046	1.9136
342	UU1406	A	9	H	6	W	14	16	80.37	91.83	22.97	1.4758	1.76008
342	UU1406	A	9	H	6	W	18	20	80.41	91.87	22.9718	2.29671	1.7041
342	UU1406	A	9	H	6	W	22	24	80.45	91.91	22.9737	3.21243	1.75608
342	U1406	C	9	H	2	W	74	76	71.64	91.98	22.977	5.11106	1.64988
342	U1406	C	9	H	2	W	78	80	71.68	92.02	22.9788	2.73486	1.7075
342	U1406	C	9	H	2	W	82	84	71.72	92.06	22.9807	2.9773	1.69305
342	U1406	C	9	H	2	W	86	88	71.76	92.1	22.9825	4.22598	1.71965
342	U1406	C	9	H	2	W	90	92	71.8	92.14	22.9844	2.89399	1.67383
342	U1406	C	9	H	2	W	94	96	71.84	92.18	22.9863	2.67849	1.81827
342	U1406	C	9	H	2	W	98	100	71.88	92.22	22.9881	1.07605	1.79735
342	U1406	C	9	H	2	W	102	104	71.92	92.26	22.99	1.15822	1.68653
342	U1406	C	9	H	2	W	104	106	71.94	92.28	22.9909	0.956193	1.70949
342	U1406	C	9	H	2	W	106	108	71.96	92.3	22.9918	0.846844	1.72647
342	U1406	C	9	H	2	W	110	112	72	92.34	22.9937	1.92337	1.82923
342	U1406	C	9	H	2	W	114	116	72.04	92.38	22.9956	1.79904	1.81698
342	U1406	C	9	H	2	W	118	120	72.08	92.42	22.9974	0.519391	1.72846
342	U1406	C	9	H	2	W	122	124	72.12	92.46	22.9993	2.49812	1.93235
342	U1406	C	9	H	2	W	126	128	72.16	92.5	23.0011	2.28091	2.15207
342	U1406	C	9	H	2	W	130	132	72.2	92.54	23.003	2.19014	2.14028
342	U1406	C	9	H	2	W	134	136	72.24	92.58	23.0077	3.13512	2.22969
342	U1406	C	9	H	2	W	138	140	72.28	92.62	23.0124	4.54472	2.23694
342	U1406	C	9	H	2	W	142	144	72.32	92.66	23.0171	5.00394	1.97168
342	U1406	C	9	H	2	W	146	148	72.36	92.7	23.0218	4.94641	1.88545
342	U1406	C	9	H	3	W	2	4	72.42	92.76	23.0289	7.15635	1.95936
342	U1406	C	9	H	3	W	6	8	72.46	92.8	23.0336	3.33606	2.16012
342	U1406	C	9	H	3	W	10	12	72.5	92.84	23.0383	2.3745	2.14626
342	U1406	C	9	H	3	W	12	14	72.52	92.86	23.0406	2.21114	2.20209
342	U1406	C	9	H	3	W	14	16	72.54	92.88	23.043	2.3524	2.02299
342	U1406	C	9	H	3	W	18	20	72.58	92.92	23.052	3.28469	2.11337
342	U1406	C	9	H	3	W	22	24	72.62	92.96	23.061	3.55084	2.08624
342	U1406	C	9	H	3	W	26	28	72.66	93	23.07	2.49788	1.96608
342	U1406	C	9	H	3	W	30	32	72.7	93.04	23.079	3.05612	2.04141
342	U1406	C	9	H	3	W	34	36	72.74	93.08	23.088	3.02903	1.96172
342	U1406	C	9	H	3	W	38	40	72.78	93.12	23.0913	4.37218	2.1378
342	U1406	C	9	H	3	W	42	44	72.82	93.16	23.0946	8.46184	2.09122
342	U1406	C	9	H	3	W	46	48	72.86	93.2	23.0978	4.37828	1.91689
342	U1406	C	9	H	3	W	50	52	72.9	93.24	23.1011	4.28835	1.95275
342	U1406	C	9	H	3	W	54	56	72.94	93.28	23.1044	4.07987	1.79138
342	U1406	C	9	H	3	W	58	60	72.98	93.32	23.1077	3.462	1.76426
342	U1406	C	9	H	3	W	62	64	73.02	93.36	23.111	4.55447	1.89498
342	U1406	C	9	H	3	W	66	68	73.06	93.4	23.1142	6.56896	1.76725
342	U1406	C	9	H	3	W	70	72	73.1	93.44	23.1175	5.1663	1.80035
342	U1406	C	9	H	3	W	72	74	73.12	93.46	23.1192		1.94112
342	U1406	C	9	H	3	W	74	76	73.14	93.48	23.1208	8.72103	1.93613
342	U1406	C	9	H	3	W	78	80	73.18	93.52	23.1241	8.80501	1.76149
342	U1406	C	9	H	3	W	82	84	73.22	93.56	23.1274	5.0087	1.81886
342	U1406	C	9	H	3	W	86	88	73.26	93.6	23.1314	3.69029	1.59713
342	U1406	C	9	H	3	W	90	92	73.3	93.64	23.1363	5.2591	1.70558
342	U1406	C	9	H	3	W	94	96	73.34	93.68	23.1411	8.70714	1.51362
342	U1406	C	9	H	3	W	98	100	73.38	93.72	23.146	8.98051	1.49092
342	U1406	C	9	H	3	W	102	104	73.42	93.76	23.1509	9.82091	1.53947
342	U1406	C	9	H	3	W	106	108	73.46	93.8	23.1557	7.40756	1.70558
342	U1406	C	9	H	3	W	110	112	73.5	93.84	23.1606	4.02509	1.62986
342	U1406	C	9	H	3	W	114	116	73.54	93.88	23.1661	1.81818	1.59214
342	U1406	C	9	H	3	W	118	120	73.58	93.92	23.1722	1.19306	1.5801
342	U1406	C	9	H	3	W	122	124	73.62	93.96	23.1784	2.049	1.42379
342	U1406	C	9	H	3	W	126	128	73.66	94	23.1845	2.19852	1.63598
342	U1406	C	9	H	3	W	130	132	73.7	94.04	23.1906	1.507	1.46413
342	U1406	C	9	H	3	W	132	134	73.72	94.06	23.1937	2.1594	1.59839
342	U1406	C	9	H	3	W	134	136	73.74	94.08	23.1968	3.5047	1.51481
342	U1406	C	9	H	3	W	138	140	73.78	94.12	23.2029	1.70658	1.75452
342	U1406	C	9	H	3	W	142	144	73.82	94.16	23.2069	2.39574	1.58916
342	U1406	C	9	H	3	W	146	148	73.86	94.2	23.2088	3.11363	1.67868
342	U1406	C	9	H	4	W	2	4	73.92	94.26	23.2117	4.26016	1.67114
342	U1406	C	9	H	4	W	6	8	73.96	94.3	23.2136	4.60574	1.69907
342	U1406	C	9	H	4	W	10	12	74	94.34	23.2155	7.11181	1.84917
342	U1406	C	9	H	4	W	14	16	74.04	94.38	23.2173	14.2502	1.86761
342	U1406	C	9	H	4	W	18	20	74.08	94.42	23.2192	12.4624	1.85963
342	U1406	C	9	H	4	W	22	24	74.12	94.46	23.2211	12.771	2.091
342	U1406	C	9	H	4	W	26	28	74.16	94.5	23.223	11.1773	1.8375
342	U1406	C	9	H	4	W	30	32	74.2	94.54	23.2249	10.6089	1.93742
342	U1406	C	9	H	4	W	34	36	74.24	94.58	23.2268	9.43183	1.89553
342	U1406	C	9	H	4	W	38	40	74.28	94.62	23.2287	8.11884	2.32336
342	U1406	C	9	H	4	W	42	44	74.32	94.66	23.2306	11.2888	1.88621
342	U1406	C	9	H	4	W	46	48	74.36	94.7	23.2325	10.7501	1.86796
342	U1406	C	9	H	4	W	50	52	74.4	94.74	23.2344	12.9989	1.79223
342	U1406	C	9	H	4	W	54	56	74.44	94.78	23.2362	13.5804	1.87858
342	U1406	C	9	H	4	W	58	60	74.48	94.82	23.2381	16.3376	1.80877
342	U1406	C	9	H	4	W	62	64	74.52	94.86	23.24	15.5835	1.64939
342	U1406	C	9	H	4	W	66	68	74.56	94.9	23.2419	12.7825	1.98714
342	U1406	C	9	H	4	W	70	72	74.6	94.94	23.2438	13.5484
342	U1406	C	9	H	4	W	74	76	74.64	94.98	23.2457	16.0705	1.67594
342	U1406	C	9	H	4	W	78	80	74.68	95.02	23.2476	12.8728	1.65635
342	U1406	C	9	H	4	W	82	84	74.72	95.06	23.2495	8.57255	1.47108
342	U1406	C	9	H	4	W	86	88	74.76	95.18	23.2552	11.873	1.54764
342	U1406	C	9	H	4	W	90	92	74.8	95.3	23.2608	13.9926	1.47997
342	U1406	C	9	H	4	W	94	96	74.84	95.42	23.2665	17.8108	1.44315
342	U1406	C	9	H	4	W	98	100	74.88	95.54	23.2722	17.3419	1.41031
342	U1406	C	9	H	4	W	102	104	74.92	95.5741	23.2736		1.45712
342	U1406	C	9	H	4	W	104	106	74.94	95.5911	23.2745	2.01416	1.46436
342	U1406	C	9	H	4	W	106	108	74.96	95.6081	23.2755	8.77619	1.3924
342	U1406	C	9	H	4	W	110	112	75	95.6422	23.2769	6.13249	1.49762
342	U1406	C	9	H	4	W	114	116	75.04	95.6763	23.2788	5.42995	1.12663
342	U1406	C	9	H	4	W	118	120	75.08	95.7104	23.2802	4.28229	1.25274
342	U1406	C	9	H	4	W	122	124	75.12	95.7444	23.2816	2.84878	1.16652
342	U1406	C	9	H	4	W	126	128	75.16	95.7785	23.2835	1.78335	1.0648
342	U1406	C	9	H	4	W	130	132	75.2	95.8126	23.2849	1.14454	1.32871
342	U1406	B	10	H	4	W	14	16	81.96	95.81	23.2849	1.63194	1.22736
342	U1406	B	10	H	4	W	18	20	82	95.85	23.2868	1.03721	1.45274
342	U1406	B	10	H	4	W	22	24	82.04	95.89	23.2887	1.49023	1.40473
342	U1406	B	10	H	4	W	26	28	82.08	95.93	23.2906	1.53916	1.32164
342	U1406	C	9	H	4	W	146	148	75.36	95.9489	23.2916	0.36036	1.52864
342	U1406	B	10	H	4	W	30	32	82.12	95.97	23.2925	1.61628	0.787425
342	U1406	B	10	H	4	W	34	36	82.16	96.01	23.2944	1.4686	1.03838
342	U1406	B	10	H	4	W	38	40	82.2	96.05	23.2963	0.909243	1.67221
342	U1406	B	10	H	4	W	42	44	82.24	96.09	23.2982	0.912599	1.45565
342	U1406	B	10	H	4	W	44	46	82.26	96.11	23.2991	0.970528	1.41927
342	U1406	B	10	H	4	W	46	48	82.28	96.13	23.3001	1.48734	1.50784
342	U1406	B	10	H	4	W	50	52	82.32	96.17	23.3019	1.34086	1.52739
342	U1406	B	10	H	4	W	54	56	82.36	96.21	23.3038	1.49341
342	U1406	B	10	H	4	W	58	60	82.4	96.25	23.3057	1.48596	1.39784
342	U1406	B	10	H	4	W	62	64	82.44	96.29	23.3076	1.944	1.43121
342	U1406	B	10	H	4	W	66	68	82.48	96.33	23.3095	1.74369	1.42723
342	U1406	B	10	H	4	W	70	72	82.52	96.37	23.3114	2.734	1.39539
342	U1406	B	10	H	4	W	74	76	82.56	96.41	23.3133	1.63654
342	U1406	B	10	H	4	W	78	80	82.6	96.45	23.3152	2.27759	1.44912
342	U1406	B	10	H	4	W	82	84	82.64	96.49	23.3171	1.4627	1.37686
342	U1406	B	10	H	4	W	86	88	82.68	96.53	23.319	3.01434
342	U1406	B	10	H	4	W	90	92	82.72	96.57	23.3209	2.63158	1.5974
342	U1406	B	10	H	4	W	94	96	82.76	96.61	23.3227	2.59015	1.40073
342	U1406	B	10	H	4	W	98	100	82.8	96.65	23.3246	1.77396	1.54951
342	U1406	B	10	H	4	W	102	104	82.84	96.69	23.3265	1.90912	1.55958
342	U1406	B	10	H	4	W	104	106	82.86	96.71	23.3277	1.9242	1.50386
342	U1406	B	10	H	4	W	106	108	82.88	96.73	23.329	1.44792	1.44116
342	U1406	B	10	H	4	W	110	112	82.92	96.77	23.3317	1.64758	1.47699
342	U1406	B	10	H	4	W	114	116	82.96	96.81	23.3344	1.60096	1.45012
342	U1406	B	10	H	4	W	118	120	83	96.85	23.3371	1.84518	1.28198
342	U1406	A	10	H	1	W	82	84	83.02	96.85	23.3371	2.44499	1.506
342	U1406	B	10	H	4	W	122	124	83.04	96.89	23.3398	1.80138	1.31677
342	U1406	A	10	H	1	W	90	92	83.1	96.93	23.3425	3.03968	1.24612
342	U1406	A	10	H	1	W	94	96	83.14	96.97	23.3452	3.17644	1.21427
342	U1406	B	10	H	4	W	130	132	83.12	96.97	23.3452		1.92902
342	U1406	A	10	H	1	W	98	100	83.18	97.01	23.3479	2.7808	1.24996
342	U1406	A	10	H	1	W	102	104	83.22	97.05	23.3506	2.54934	1.26701
342	U1406	A	10	H	1	W	106	108	83.26	97.09	23.3533	2.75398	1.18541
342	U1406	A	10	H	1	W	110	112	83.3	97.13	23.356	2.45778	1.19835
342	U1406	A	10	H	1	W	114	116	83.34	97.17	23.3587	2.46365	1.29687
342	U1406	A	10	H	1	W	118	120	83.38	97.21	23.3614	1.99765	1.13926
342	U1406	A	10	H	1	W	122	124	83.42	97.25	23.3641	1.90804	1.40972
342	U1406	A	10	H	1	W	126	128	83.46	97.29	23.3668	1.98351	1.2909
342	U1406	A	10	H	1	W	130	132	83.5	97.33	23.3695	2.00269	1.43022
342	U1406	A	10	H	1	W	132	134	83.52	97.35	23.3708	2.09787	1.4197
342	U1406	A	10	H	1	W	134	136	83.54	97.37	23.3722	2.19059	1.36878
342	U1406	A	10	H	1	W	138	140	83.58	97.41	23.3749	2.75179	1.225
342	U1406	A	10	H	1	W	142	144	83.62	97.45	23.3776	2.27139	1.32374
342	U1406	A	10	H	1	W	146	148	83.66	97.49	23.3803	2.10526	1.05873
342	U1406	A	10	H	2	W	2	4	83.72	97.55	23.3843	2.34507	1.32285
342	U1406	A	10	H	2	W	6	8	83.76	97.59	23.387	3.00091	0.953561
342	U1406	A	10	H	2	W	10	12	83.8	97.63	23.3897	2.25018	1.09983
342	U1406	A	10	H	2	W	14	16	83.84	97.67	23.3924	2.18416	1.13459
342	U1406	A	10	H	2	W	18	20	83.88	97.71	23.3951	2.03022	1.23387
342	U1406	A	10	H	2	W	22	24	83.92	97.75	23.3978	2.05555	1.39883
342	U1406	A	10	H	2	W	26	28	83.96	97.79	23.4005	3.02719	1.04086
342	U1406	A	10	H	2	W	30	32	84	97.83	23.4032	1.46294	1.59583
342	U1406	A	10	H	2	W	34	36	84.04	97.87	23.4059	1.3655	1.65832
342	U1406	A	10	H	2	W	38	40	84.08	97.91	23.4086	1.23362	1.69601
342	U1406	A	10	H	2	W	42	44	84.12	97.95	23.4113	1.06595	1.55594
342	U1406	A	10	H	2	W	44	46	84.14	97.97	23.4126	1.61182	1.50557
342	U1406	A	10	H	2	W	46	48	84.16	97.99	23.414	1.51456
342	U1406	A	10	H	2	W	50	52	84.2	98.03	23.4167	2.55682	1.26368
342	U1406	A	10	H	2	W	54	56	84.24	98.07	23.4194	1.46796	-1.30669
342	U1406	A	10	H	2	W	58	60	84.28	98.11	23.4221	1.82941	1.36206
342	U1406	A	10	H	2	W	62	64	84.32	98.15	23.4248	1.78472	1.22087
342	U1406	A	10	H	2	W	66	68	84.36	98.19	23.4274	1.73272	1.4768
342	U1406	A	10	H	2	W	68	70	84.38	98.21	23.4288		1.35777
342	U1406	A	10	H	2	W	70	72	84.4	98.23	23.4301	1.53134	1.48672
342	U1406	A	10	H	2	W	74	76	84.44	98.27	23.4328	1.36725	1.33583
342	U1406	A	10	H	2	W	78	80	84.48	98.31	23.4355	1.69816	1.60575
342	U1406	A	10	H	2	W	82	84	84.52	98.35	23.4382	1.28332	1.5708
342	U1406	A	10	H	2	W	86	88	84.56	98.39	23.4409	1.36089	1.74665
342	U1406	A	10	H	2	W	90	92	84.6	98.43	23.4436	1.20404	1.61547
342	U1406	A	10	H	2	W	94	96	84.64	98.47	23.4463	1.0804	1.6105
342	U1406	A	10	H	2	W	98	100	84.68	98.51	23.4494	1.19891	1.5787
342	U1406	A	10	H	2	W	102	104	84.72	98.55	23.4526	1.08431	1.40972
342	U1406	A	10	H	2	W	104	106	84.74	98.57	23.4542	1.33066
342	U1406	A	10	H	2	W	106	108	84.76	98.59	23.4558	1.22214	1.38575
342	U1406	A	10	H	2	W	110	112	84.8	98.63	23.4589	1.63353	1.42367
342	U1406	A	10	H	2	W	114	116	84.84	98.67	23.4621	2.06978	1.29548
342	U1406	A	10	H	2	W	118	120	84.88	98.71	23.4653	2.76817	1.20399
342	U1406	A	10	H	2	W	122	124	84.92	98.75	23.4685	2.8618	1.36174
342	U1406	A	10	H	2	W	126	128	84.96	98.79	23.4717	3.02463	1.36902
342	U1406	A	10	H	2	W	130	132	85	98.83	23.4749	2.95571	1.48529
342	U1406	A	10	H	2	W	134	136	85.04	98.87	23.478	3.67448	1.38131
342	U1406	A	10	H	2	W	138	140	85.08	98.91	23.4812	2.54137	1.52504
342	U1406	A	10	H	2	W	142	144	85.12	98.95	23.4844	1.86007	1.4346
342	U1406	A	10	H	2	W	146	148	85.16	98.99	23.4876	1.64319	1.41967
342	U1406	A	10	H	3	W	2	4	85.22	99.05	23.4924	2.29508	1.62459
342	U1406	A	10	H	3	W	6	8	85.26	99.09	23.4956	2.44947	1.49763
342	U1406	A	10	H	3	W	10	12	85.3	99.13	23.4987	1.97406	1.57901
342	U1406	A	10	H	3	W	12	14	85.32	99.15	23.5003	2.19585	1.57048
342	U1406	A	10	H	3	W	14	16	85.34	99.17	23.5019	1.81363	1.61676
342	U1406	A	10	H	3	W	18	20	85.38	99.21	23.5051	1.40984
342	U1406	A	10	H	3	W	22	24	85.42	99.25	23.5083	1.10457	1.62162
342	U1406	A	10	H	3	W	26	28	85.46	99.29	23.5115	1.20536	1.64397
342	U1406	A	10	H	3	W	30	32	85.5	99.33	23.5147	1.09178	1.59045
342	U1406	A	10	H	3	W	34	36	85.54	99.37	23.5178	1.05465	1.60881
342	U1406	A	10	H	3	W	38	40	85.58	99.41	23.521	0.842359	1.59744
342	U1406	A	10	H	3	W	42	44	85.62	99.45	23.5242	0.625092	1.76994
342	U1406	A	10	H	3	W	46	48	85.66	99.49	23.5272	0.643828	1.57747
342	U1406	A	10	H	3	W	50	52	85.7	99.53	23.5301	0.486691	1.40772
342	U1406	A	10	H	3	W	54	56	85.74	99.57	23.533	0.562346	1.43568
342	U1406	A	10	H	3	W	58	60	85.78	99.61	23.5359	0.517004	1.34382
342	U1406	A	10	H	3	W	62	64	85.82	99.65	23.5388	0.706741	1.55119
342	U1406	A	10	H	3	W	66	68	85.86	99.69	23.5417	1.0111	1.49655
342	U1406	A	10	H	3	W	70	72	85.9	99.73	23.5446	0.810724	1.49258
342	U1406	A	10	H	3	W	72	74	85.92	99.75	23.5461	0.841009	1.43967
342	U1406	A	10	H	3	W	74	76	85.94	99.77	23.5475	0.921175	1.42095
342	U1406	A	10	H	3	W	78	80	85.98	99.81	23.5505	1.10051	1.37277
342	U1406	A	10	H	3	W	82	84	86.02	99.85	23.5534	0.662252	1.37079
342	U1406	A	10	H	3	W	86	88	86.06	99.89	23.5563	1.20472	1.33195
342	U1406	A	10	H	3	W	90	92	86.1	99.93	23.5592	1.29545	1.35747
342	U1406	A	10	H	3	W	94	96	86.14	99.97	23.5621	1.24533	1.45185
342	U1406	A	10	H	3	W	98	100	86.18	100.01	23.565	0.741758	1.45582
342	U1406	A	10	H	3	W	102	104	86.22	100.05	23.5673	1.35764	1.46973
342	U1406	A	10	H	3	W	106	108	86.26	100.09	23.5697	1.84043	1.53827
342	U1406	A	10	H	3	W	110	112	86.3	100.13	23.572	2.06032	1.42006
342	U1406	A	10	H	3	W	114	116	86.34	100.17	23.5744	2.74408	1.53927
342	U1406	A	10	H	3	W	118	120	86.38	100.21	23.5767	3.2244	1.40135
342	U1406	A	10	H	3	W	122	124	86.42	100.25	23.5791	3.71056	1.47072
342	U1406	A	10	H	3	W	126	128	86.46	100.29	23.5814	3.92884	1.49655
342	U1406	A	10	H	3	W	130	132	86.5	100.33	23.5837	3.21591	1.66742
342	U1406	A	10	H	3	W	132	134	86.52	100.35	23.5849	3.73412	1.72206
342	U1406	A	10	H	3	W	134	136	86.54	100.37	23.5861	4.07311	1.53529
342	U1406	A	10	H	3	W	138	140	86.58	100.41	23.5884	4.53895	1.60881
342	U1406	A	10	H	3	W	142	144	86.62	100.45	23.5908	3.32322	1.65252
342	U1406	A	10	H	3	W	146	148	86.66	100.49	23.5931	2.03583	1.61386
342	U1406	A	10	H	4	W	2	4	86.72	100.55	23.5966	1.01448	1.73823
342	U1406	A	10	H	4	W	6	8	86.76	100.59	23.599	0.914722	1.81445
342	U1406	A	10	H	4	W	10	12	86.8	100.63	23.6013	0.99474	1.47562
342	U1406	A	10	H	4	W	14	16	86.84	100.67	23.6037	1.09712	1.52337
342	U1406	A	10	H	4	W	18	20	86.88	100.71	23.606	0.950076	1.59145
342	U1406	A	10	H	4	W	22	24	86.92	100.75	23.609	0.88981	1.45365
342	U1406	A	10	H	4	W	26	28	86.96	100.79	23.6121	0.746568	1.52355
342	U1406	A	10	H	4	W	30	32	87	100.83	23.6151	0.952459	1.74979
342	U1406	A	10	H	4	W	34	36	87.04	100.87	23.6182	0.587046	1.47862
342	U1406	A	10	H	4	W	38	40	87.08	100.91	23.6212	0.5335	1.53753
342	U1406	A	10	H	4	W	42	44	87.12	100.95	23.6242	0.698379	1.38825
342	U1406	A	10	H	4	W	44	46	87.14	100.97	23.6258	0.895831	1.42482
342	U1406	A	10	H	4	W	46	48	87.16	100.99	23.6273	0.881796	1.42831
342	U1406	A	10	H	4	W	50	52	87.2	101.03	23.6303	1.18999
342	U1406	A	10	H	4	W	54	56	87.24	101.07	23.6333	1.16492	1.18106
342	U1406	A	10	H	4	W	58	60	87.28	101.11	23.6364	1.18056	1.12115
342	U1406	A	10	H	4	W	62	64	87.32	101.15	23.6394	1.21301	1.25119
342	U1406	A	10	H	4	W	66	68	87.36	101.19	23.6425	1.30091	1.20029
342	U1406	A	10	H	4	W	70	72	87.4	101.23	23.6455	2.00123	1.26416
342	U1406	A	10	H	4	W	74	76	87.44	101.27	23.6485	2.22965	1.40087
342	U1406	A	10	H	4	W	78	80	87.48	101.31	23.6516	2.94781	1.33401
342	U1406	A	10	H	4	W	82	84	87.52	101.35	23.6546	3.39916	1.30108
342	U1406	A	10	H	4	W	86	88	87.56	101.39	23.6577	1.97209	1.31605
342	U1406	A	10	H	4	W	90	92	87.6	101.43	23.6607	2.08205	1.28113
342	U1406	A	10	H	4	W	94	96	87.64	101.47	23.6637	0.560463	1.26695
342	U1406	A	10	H	4	W	98	100	87.68	101.51	23.6668	1.83556
342	U1406	A	10	H	4	W	102	104	87.72	101.55	23.6698	2.11525	1.087
342	U1406	A	10	H	4	W	104	106	87.74	101.57	23.6713	1.94991	1.2921
342	U1406	A	10	H	4	W	106	108	87.76	101.59	23.6728	2.39397	1.2851
342	U1406	A	10	H	4	W	110	112	87.8	101.63	23.6759	2.60003	1.24013
342	U1406	A	10	H	4	W	114	116	87.84	101.67	23.6789	2.70763	1.2684
342	U1406	A	10	H	4	W	118	120	87.88	101.71	23.682	3.04204	1.15554
342	U1406	A	10	H	4	W	122	124	87.92	101.75	23.685	3.7342	1.17047
342	U1406	A	10	H	4	W	126	128	87.96	101.79	23.6866	3.74083	1.12997
342	U1406	A	10	H	4	W	130	132	88	101.83	23.6882	3.88885	1.23317
342	U1406	A	10	H	4	W	134	136	88.04	101.87	23.6898	5.38122	1.10991
342	U1406	A	10	H	4	W	138	140	88.08	101.91	23.6914	6.03431	1.18314
342	U1406	A	10	H	4	W	142	144	88.12	101.95	23.693	5.12129	1.15505
342	U1406	A	10	H	4	W	146	148	88.16	101.99	23.6946	3.89362	1.22928
342	U1406	A	10	H	5	W	2	4	88.22	102.05	23.6969	5.78413	1.12295
342	U1406	A	10	H	5	W	6	8	88.26	102.09	23.6985	6.11255	1.20821
342	U1406	A	10	H	5	W	10	12	88.3	102.13	23.7001	5.3895	1.22727
342	U1406	A	10	H	5	W	12	14	88.32	102.15	23.7009	7.80688	1.20219
342	U1406	A	10	H	5	W	14	16	88.34	102.17	23.7017	5.99131	1.15505
342	U1406	A	10	H	5	W	18	20	88.38	102.21	23.7033	7.29955	1.32014
342	U1406	A	10	H	5	W	22	24	88.42	102.25	23.7049	8.56969	1.17411
342	U1406	A	10	H	5	W	26	28	88.46	102.29	23.7065	9.70149	0.987734
342	U1406	A	10	H	5	W	30	32	88.5	102.33	23.7081	12.9162	1.15605
342	U1406	A	10	H	5	W	34	36	88.54	102.37	23.7097	12.0934	1.1731
342	U1406	A	10	H	5	W	38	40	88.58	102.41	23.7113	10.3482	1.19417
342	U1406	A	10	H	5	W	42	44	88.62	102.45	23.7129	11.0635	1.16993
342	U1406	A	10	H	5	W	46	48	88.66	102.49	23.7144	11.3605	1.26338
342	U1406	A	10	H	5	W	50	52	88.7	102.53	23.716	10.9043	1.19718
342	U1406	A	10	H	5	W	54	56	88.74	102.57	23.7176	8.27125	1.19317
342	U1406	A	10	H	5	W	58	60	88.78	102.61	23.7192	6.17118	1.10896
342	U1406	A	10	H	5	W	62	64	88.82	102.65	23.7208	5.16688
342	U1406	A	10	H	5	W	66	68	88.86	102.69	23.7224	4.2648	1.21323
342	U1406	A	10	H	5	W	70	72	88.9	102.73	23.724	2.22072	1.16656
342	U1406	A	10	H	5	W	72	74	88.92	102.75	23.7246	2.66175	1.26739
342	U1406	A	10	H	5	W	74	76	88.94	102.77	23.7252	1.76624	1.47704
342	U1406	A	10	H	5	W	78	80	88.98	102.81	23.7265	2.96232	1.35165
342	U1406	A	10	H	5	W	82	84	89.02	102.85	23.7277	6.82594	1.15891
342	U1406	A	10	H	5	W	86	88	89.06	102.89	23.729	3.07665	1.20219
342	U1406	B	11	H	1	W	130	132	88.1	102.93	23.7302	2.09343	1.16592
342	U1406	A	10	H	5	W	90	92	89.1	102.93	23.7302	4.68916	0.749801
342	U1406	B	11	H	1	W	132	134	88.12	102.95	23.7308	2.17621	1.19718
342	U1406	B	11	H	1	W	134	136	88.14	102.97	23.7314	3.18223	1.23803
342	U1406	B	11	H	1	W	138	140	88.18	103.01	23.7327	4.47405	0.89447
342	U1406	B	11	H	1	W	142	144	88.22	103.05	23.7339	5.63642	-0.478891
342	U1406	B	11	H	1	W	146	148	88.26	103.09	23.7351	5.95223	0.846974
342	U1406	B	11	H	2	W	2	4	88.32	103.15	23.737	8.13674	0.699647
342	U1406	B	11	H	2	W	6	8	88.36	103.19	23.7382	8.58134	0.758829
342	U1406	B	11	H	2	W	10	12	88.4	103.23	23.7395	7.45294	0.889542
342	U1406	B	11	H	2	W	14	16	88.44	103.27	23.7407	6.73426	0.972048
342	U1406	B	11	H	2	W	18	20	88.48	103.31	23.742	5.15271	1.12513
342	U1406	B	11	H	2	W	22	24	88.52	103.35	23.7432	3.98826	1.19263
342	U1406	B	11	H	2	W	26	28	88.56	103.39	23.7444	4.41324	1.04014
342	U1406	B	11	H	2	W	30	32	88.6	103.43	23.7457	3.73442	1.2802
342	U1406	B	11	H	2	W	34	36	88.64	103.47	23.7469	3.67538	1.25141
342	U1406	B	11	H	2	W	38	40	88.68	103.51	23.7481	3.34423	1.40048
342	U1406	A	10	H	5	W	132	134	89.52	103.53	23.7488	1.8539
342	U1406	B	11	H	2	W	42	44	88.72	103.55	23.7494	1.50795	1.17355
342	U1406	B	11	H	2	W	44	46	88.74	103.57	23.75	2.52432	1.21161
342	U1406	B	11	H	2	W	46	48	88.76	103.59	23.7506	3.17044	0.292876
342	U1406	B	11	H	2	W	50	52	88.8	103.63	23.7519	3.17305	1.27259
342	U1406	B	11	H	2	W	54	56	88.84	103.67	23.7531	3.97017	1.21957
342	U1406	B	11	H	2	W	58	60	88.88	103.71	23.7543	2.14521	1.08438
342	U1406	B	11	H	2	W	62	64	88.92	103.75	23.7556	2.14472	0.957545
342	U1406	B	11	H	2	W	66	68	88.96	103.79	23.7568	1.91313	1.16688
342	U1406	B	11	H	2	W	70	72	89	103.83	23.758	1.67491	1.07444
342	U1406	B	11	H	2	W	74	76	89.04	103.87	23.7593	1.60639	1.09133
342	U1406	B	11	H	2	W	78	80	89.08	103.91	23.7605	1.69023	1.21057
342	U1406	B	11	H	2	W	82	84	89.12	103.95	23.7618	1.87815	1.2096
342	U1406	B	11	H	2	W	86	88	89.16	103.99	23.763	1.68688	1.07509
342	U1406	B	11	H	2	W	90	92	89.2	104.03	23.7643	1.5131	1.00835
342	U1406	B	11	H	2	W	94	96	89.24	104.07	23.7656	1.47491	1.2136
342	U1406	B	11	H	2	W	98	100	89.28	104.11	23.7669	1.65158	1.04023
342	U1406	B	11	H	2	W	102	104	89.32	104.15	23.7682	1.55596
342	U1406	B	11	H	2	W	104	106	89.34	104.17	23.7688	1.03634	1.30903
342	U1406	B	11	H	2	W	106	108	89.36	104.19	23.7695	1.45668
342	U1406	B	11	H	2	W	110	112	89.4	104.23	23.7708	1.91171	1.09202
342	U1406	B	11	H	2	W	114	116	89.44	104.27	23.7721	2.91792	1.16474
342	U1406	B	11	H	2	W	118	120	89.48	104.31	23.7734	3.14309	0.955634
342	U1406	B	11	H	2	W	122	124	89.52	104.35	23.7747	4.32294	1.10823
342	U1406	B	11	H	2	W	126	128	89.56	104.39	23.776	3.97634	1.01777
342	U1406	B	11	H	2	W	130	132	89.6	104.43	23.7772	4.58083	0.980001
342	U1406	B	11	H	2	W	134	136	89.64	104.47	23.7785	4.24841	1.03026
342	U1406	B	11	H	2	W	138	140	89.68	104.51	23.7798	4.59025	0.902465
342	U1406	B	11	H	2	W	142	144	89.72	104.55	23.7811	4.40307	0.858726
342	U1406	B	11	H	2	W	146	148	89.76	104.59	23.7824	4.12324	0.943923
342	U1406	B	11	H	3	W	2	4	89.82	104.65	23.7844	3.53728	-1.46009
342	U1406	B	11	H	3	W	6	8	89.86	104.69	23.7857	3.57024	0.868667
342	U1406	B	11	H	3	W	10	12	89.9	104.73	23.787	3.90375	0.948603
342	U1406	B	11	H	3	W	12	14	89.92	104.75	23.7876	2.07318	0.949185
342	U1406	B	11	H	3	W	14	16	89.94	104.77	23.7883	2.82177	0.916935
342	U1406	B	11	H	3	W	18	20	89.98	104.81	23.7895	3.38128	0.957545
342	U1406	B	11	H	3	W	22	24	90.02	104.85	23.7908	3.5162	1.1967
342	U1406	B	11	H	3	W	26	28	90.06	104.89	23.7921	3.71517
342	U1406	B	11	H	3	W	30	32	90.1	104.93	23.7934	3.60565	1.30207
342	U1406	B	11	H	3	W	34	36	90.14	104.97	23.7947	3.07218	3.88122
342	U1406	B	11	H	3	W	38	40	90.18	105.01	23.796	2.7232	1.28129
342	U1406	B	11	H	3	W	42	44	90.22	105.05	23.7973	2.47534	1.05218
342	U1406	B	11	H	3	W	46	48	90.26	105.09	23.7986	2.32432	1.36354
342	U1406	B	11	H	3	W	50	52	90.3	105.13	23.7999	1.26397	1.32213
342	U1406	B	11	H	3	W	54	56	90.34	105.17	23.8012	1.53846	1.41838
342	U1406	B	11	H	3	W	58	60	90.38	105.21	23.8025	1.84587	1.43726
342	U1406	B	11	H	3	W	62	64	90.42	105.25	23.8038	2.07432	1.44726
342	U1406	B	11	H	3	W	66	68	90.46	105.29	23.8051	2.26944	1.40744
342	U1406	B	11	H	3	W	70	72	90.5	105.33	23.8064	2.42364	1.45818
342	U1406	B	11	H	3	W	72	74	90.52	105.35	23.807	2.30738	1.47301
342	U1406	B	11	H	3	W	74	76	90.54	105.37	23.8077	3.14778	1.38925
342	U1406	B	11	H	3	W	78	80	90.58	105.41	23.809	4.14627	1.39936
342	U1406	B	11	H	3	W	82	84	90.62	105.45	23.8103	2.31445
342	U1406	B	11	H	3	W	86	88	90.66	105.49	23.8116	3.37466	1.37265
342	U1406	B	11	H	3	W	90	92	90.7	105.53	23.8129	1.80475	1.14203
342	U1406	B	11	H	3	W	94	96	90.74	105.57	23.8142	1.50022	1.27225
342	U1406	B	11	H	3	W	98	100	90.78	105.61	23.8155	1.0341	1.18676
342	U1406	B	11	H	3	W	102	104	90.82	105.65	23.8167	1.31698	1.31118
342	U1406	B	11	H	3	W	106	108	90.86	105.69	23.818	1.48216	1.12091
342	U1406	B	11	H	3	W	110	112	90.9	105.73	23.8193	1.65953	1.30605
342	U1406	B	11	H	3	W	114	116	90.94	105.77	23.8206	1.81885	1.17285
342	U1406	B	11	H	3	W	118	120	90.98	105.81	23.8219	3.34093	1.3683
342	U1406	B	11	H	3	W	122	124	91.02	105.85	23.8232	1.89988	1.23484
342	U1406	B	11	H	3	W	126	128	91.06	105.89	23.8245	1.56973	1.18696
342	U1406	B	11	H	3	W	130	132	91.1	105.93	23.8258	0.609555
342	U1406	B	11	H	3	W	132	134	91.12	105.95	23.8265	0.610383	1.2285
342	U1406	B	11	H	3	W	134	136	91.14	105.97	23.8271	1.40845
342	U1406	B	11	H	3	W	138	140	91.18	106.01	23.8284	1.40957	1.13609
342	U1406	B	11	H	3	W	142	144	91.22	106.05	23.8297	1.66387	1.30067
342	U1406	B	11	H	3	W	146	148	91.26	106.09	23.831	1.61685	1.29604
342	U1406	B	11	H	4	W	2	4	91.32	106.15	23.8329	3.36706	-0.157137
342	U1406	B	11	H	4	W	6	8	91.36	106.19	23.8342	1.24462	1.23746
342	U1406	B	11	H	4	W	10	12	91.4	106.23	23.8355	1.63327	1.15992
342	U1406	B	11	H	4	W	14	16	91.44	106.27	23.8368	2.25302	1.41341
342	U1406	B	11	H	4	W	18	20	91.48	106.31	23.8381	1.07936	1.21559
342	U1406	B	11	H	4	W	22	24	91.52	106.35	23.8394	0.966372	1.29145
342	U1406	B	11	H	4	W	26	28	91.56	106.39	23.8407	0.968784	0.873214
342	U1406	B	11	H	4	W	30	32	91.6	106.43	23.842	1.10852	0.842863
342	U1406	B	11	H	4	W	34	36	91.64	106.47	23.8439	1.01231
342	U1406	B	11	H	4	W	38	40	91.68	106.51	23.8459	1.507	1.1311
342	U1406	B	11	H	4	W	42	44	91.72	106.55	23.8479	1.26448	1.03076
342	U1406	B	11	H	4	W	44	46	91.74	106.57	23.8488	1.42763
342	U1406	B	11	H	4	W	46	48	91.76	106.59	23.8498	1.85397	1.24604
342	U1406	B	11	H	4	W	50	52	91.8	106.63	23.8517	2.00912	1.27573
342	U1406	B	11	H	4	W	54	56	91.84	106.67	23.8537	2.14394	1.01639
342	U1406	B	11	H	4	W	58	60	91.88	106.71	23.8557	2.9804	1.1237
342	U1406	B	11	H	4	W	62	64	91.92	106.75	23.8576	2.43311	1.11474
342	U1406	B	11	H	4	W	66	68	91.96	106.79	23.8595	2.55116	1.06598
342	U1406	B	11	H	4	W	70	72	92	106.83	23.8615	3.30067	1.31463
342	U1406	B	11	H	4	W	74	76	92.04	106.87	23.8635	3.66398	1.23615
342	U1406	B	11	H	4	W	78	80	92.08	106.91	23.8654	3.56803	1.4123
342	U1406	B	11	H	4	W	82	84	92.12	106.95	23.8673	3.3787	0.927421
342	U1406	B	11	H	4	W	86	88	92.16	106.99	23.8693	3.10895	1.30283
342	U1406	B	11	H	4	W	90	92	92.2	107.03	23.8712	2.15991	1.33866
342	U1406	B	11	H	4	W	94	96	92.24	107.07	23.8732	1.91748	1.47898
342	U1406	B	11	H	4	W	98	100	92.28	107.11	23.8752	1.42409	1.42922
342	U1406	B	11	H	4	W	102	104	92.32	107.15	23.8771	0.599474	1.2871
342	U1406	B	11	H	4	W	104	106	92.34	107.17	23.8781	0.622645	1.50017
342	U1406	B	11	H	4	W	106	108	92.36	107.19	23.879	0.978172	1.26695
342	U1406	B	11	H	4	W	110	112	92.4	107.23	23.881	1.22181	1.41927
342	U1406	B	11	H	4	W	114	116	92.44	107.27	23.8825	1.12709	1.39942
342	U1406	B	11	H	4	W	118	120	92.48	107.31	23.8841	1.37116	0.918368
342	U1406	B	11	H	4	W	122	124	92.52	107.35	23.8856	1.27335	1.23348
342	U1406	B	11	H	4	W	126	128	92.56	107.39	23.8872	1.29808	1.19793
342	U1406	B	11	H	4	W	130	132	92.6	107.43	23.8887	1.92171	1.46126
342	U1406	B	11	H	4	W	134	136	92.64	107.47	23.8903	1.26671	1.36152
342	U1406	B	11	H	4	W	138	140	92.68	107.51	23.8918	1.49498	0.729429
342	U1406	B	11	H	4	W	142	144	92.72	107.55	23.8934	1.15299	1.07723
342	U1406	B	11	H	4	W	146	148	92.76	107.59	23.8949	1.22995	1.37553
342	U1406	B	11	H	5	W	2	4	92.82	107.65	23.8973	1.36157	1.21189
342	U1406	B	11	H	5	W	6	8	92.86	107.69	23.8988	1.58115	1.15945
342	U1406	B	11	H	5	W	10	12	92.9	107.73	23.9004	2.16253	1.13995
342	U1406	B	11	H	5	W	12	14	92.92	107.75	23.9011	1.8335	1.28371
342	U1406	B	11	H	5	W	14	16	92.94	107.77	23.9019	2.4058	1.26596
342	U1406	B	11	H	5	W	18	20	92.98	107.81	23.9035	2.42183	1.23783
342	U1406	B	11	H	5	W	22	24	93.02	107.85	23.905	2.53101	1.1645
342	U1406	B	11	H	5	W	26	28	93.06	107.89	23.9066	2.96763
342	U1406	B	11	H	5	W	30	32	93.1	107.93	23.9081	2.69933	1.21127
342	U1406	B	11	H	5	W	34	36	93.14	107.97	23.9097	2.21945	1.2887
342	U1406	A	11	H	2	W	82	84	94.02	108	23.9108	1.25286	1.37112
342	U1406	A	11	H	2	W	86	88	94.06	108.04	23.9124	2.1989	1.61373
342	U1406	A	11	H	2	W	90	92	94.1	108.08	23.9139	2.24582	1.30896
342	U1406	A	11	H	2	W	94	96	94.14	108.12	23.9155	1.48508
342	U1406	A	11	H	2	W	98	100	94.18	108.16	23.917	3.7538
342	U1406	A	11	H	2	W	102	104	94.22	108.2	23.9186	2.45602
342	U1406	A	11	H	2	W	106	108	94.26	108.24	23.9201	1.83416	1.26686
342	U1406	B	11	H	5	W	72	74	93.52	108.261	23.9209	2.31702	1.42143
342	U1406	A	11	H	2	W	110	112	94.3	108.28	23.9217	1.34182	1.2438
342	U1406	A	11	H	2	W	114	116	94.34	108.32	23.9232	1.27765	1.3641
342	U1406	A	11	H	2	W	118	120	94.38	108.36	23.9247	1.54999	1.13653
342	U1406	A	11	H	2	W	122	124	94.42	108.4	23.926	2.22376	1.30495
342	U1406	A	11	H	2	W	126	128	94.46	108.44	23.9274	1.57844	1.24781
342	U1406	A	11	H	2	W	130	132	94.5	108.48	23.9288	1.74463	1.1265
342	U1406	A	11	H	2	W	134	136	94.54	108.52	23.9301	1.73416	1.22977
342	U1406	A	11	H	2	W	138	140	94.58	108.56	23.9315	2.48646	1.22275
342	U1406	A	11	H	2	W	142	144	94.62	108.6	23.9328	2.89637	1.25483
342	U1406	A	11	H	2	W	146	148	94.66	108.64	23.9342	2.37377	1.03327
342	U1406	A	11	H	3	W	2	4	94.72	108.7	23.9362	3.40909	1.05533
342	U1406	A	11	H	3	W	6	8	94.76	108.74	23.9376	4.17045	1.03728
342	U1406	A	11	H	3	W	10	12	94.8	108.78	23.9389	3.1007	1.16961
342	U1406	A	11	H	3	W	14	16	94.84	108.82	23.9403	3.06019	0.985149
342	U1406	A	11	H	3	W	18	20	94.88	108.86	23.9417	2.78978	1.20971
342	U1406	A	11	H	3	W	22	24	94.92	108.9	23.943	2.54916	1.35508
342	U1406	A	11	H	3	W	26	28	94.96	108.94	23.9444	3.44869	1.27488
342	U1406	A	11	H	3	W	30	32	95	108.98	23.9457	3.79573	1.27187
342	U1406	A	11	H	3	W	34	36	95.04	109.02	23.9471	3.56411	1.25683
342	U1406	A	11	H	3	W	38	40	95.08	109.06	23.9485	3.39695	1.30596
342	U1406	A	11	H	3	W	42	44	95.12	109.1	23.9498	5.68886	1.42425
342	U1406	A	11	H	3	W	46	48	95.16	109.14	23.9512	3.02352	1.34004
342	U1406	A	11	H	3	W	50	52	95.2	109.18	23.9525	2.11884	1.65083
342	U1406	A	11	H	3	W	54	56	95.24	109.22	23.9539	1.91622	1.57895
342	U1406	A	11	H	3	W	58	60	95.28	109.26	23.9552	1.52346	1.43259
342	U1406	A	11	H	3	W	62	64	95.32	109.3	23.9566	2.41865	1.49775
342	U1406	A	11	H	3	W	66	68	95.36	109.34	23.958	1.6472	1.3193
342	U1406	A	11	H	3	W	70	72	95.4	109.38	23.9593	1.84205	1.29926
342	U1406	A	11	H	3	W	74	76	95.44	109.42	23.9616	1.65289	1.21906
342	U1406	A	11	H	3	W	78	80	95.48	109.46	23.9647	2.16694	1.20703
342	U1406	A	11	H	3	W	82	84	95.52	109.5	23.9678	2.15923	1.21505
342	U1406	A	11	H	3	W	86	88	95.56	109.54	23.9709	1.6205	1.06768
342	U1406	A	11	H	3	W	90	92	95.6	109.58	23.974	1.86892	1.15991
342	U1406	A	11	H	3	W	94	96	95.64	109.62	23.9771	2.04194	1.12883
342	U1406	A	11	H	3	W	98	100	95.68	109.66	23.9803	2.34918	1.13384
342	U1406	A	11	H	3	W	102	104	95.72	109.7	23.9834	2.8021	1.19399
342	U1406	A	11	H	3	W	106	108	95.76	109.74	23.9865	3.19045	1.18698
342	U1406	A	11	H	3	W	110	112	95.8	109.78	23.9896	4.40575	1.06367
342	U1406	A	11	H	3	W	114	116	95.84	109.82	23.9927	3.23642	1.12241
342	U1406	A	11	H	3	W	118	120	95.88	109.86	23.9958	2.98705	1.0336
342	U1406	A	11	H	3	W	122	124	95.92	109.9	23.9989	2.21019	1.08331
342	U1406	A	11	H	3	W	126	128	95.96	109.94	24.0021	3.04235	1.29124
342	U1406	A	11	H	3	W	130	132	96	109.98	24.0052	3.97588	1.29625
342	U1406	A	11	H	3	W	134	136	96.04	110.02	24.0083	3.84359	1.27419
342	U1406	A	11	H	3	W	138	140	96.08	110.06	24.0114	3.20667	1.35207
342	U1406	A	11	H	3	W	142	144	96.12	110.1	24.0145	2.25169	1.32933
342	U1406	A	11	H	3	W	146	148	96.16	110.14	24.0176	3.58519	1.2782
342	U1406	A	11	H	4	W	2	4	96.22	110.2	24.0223	2.55652	1.28422
342	U1406	A	11	H	4	W	6	8	96.26	110.24	24.0254	2.83075	1.38246
342	U1406	A	11	H	4	W	10	12	96.3	110.28	24.0285	1.83899	1.29525
342	U1406	A	11	H	4	W	14	16	96.34	110.32	24.0317	2.09635	1.38346
342	U1406	A	11	H	4	W	18	20	96.38	110.36	24.0348	2.53306	1.17595
342	U1406	A	11	H	4	W	22	24	96.42	110.4	24.0379	3.29272	1.47569
342	U1406	A	11	H	4	W	26	28	96.46	110.44	24.041	1.64411	1.51178
342	U1406	A	11	H	4	W	30	32	96.5	110.48	24.0438	1.22042	1.54186
342	U1406	A	11	H	4	W	34	36	96.54	110.52	24.0466	1.50161	1.48071
342	U1406	A	11	H	4	W	38	40	96.58	110.56	24.0494	1.63159	1.41053
342	U1406	A	11	H	4	W	42	44	96.62	110.6	24.0522	2.01835	1.30527
342	U1406	A	11	H	4	W	46	48	96.66	110.64	24.055	2.43791	0.982063
342	U1406	A	11	H	4	W	50	52	96.7	110.68	24.0578	2.28241	1.10678
342	U1406	A	11	H	4	W	54	56	96.74	110.72	24.0606	2.97998	1.33735
342	U1406	A	11	H	4	W	58	60	96.78	110.76	24.0633	2.65809	1.18038
342	U1406	A	11	H	4	W	62	64	96.82	110.8	24.0661	3.25702	1.27462
342	U1406	A	11	H	4	W	66	68	96.86	110.84	24.0689	2.61477	1.12223
342	U1406	A	11	H	4	W	70	72	96.9	110.88	24.0717	3.53292	0.977861
342	U1406	A	11	H	4	W	74	76	96.94	110.92	24.0745	3.83155	1.12123
342	U1406	A	11	H	4	W	78	80	96.98	110.96	24.0773	4.091	1.17035
342	U1406	A	11	H	4	W	82	84	97.02	111	24.0801	3.63377	0.871691
342	U1406	A	11	H	4	W	86	88	97.06	111.04	24.0829	2.72366	1.22363
342	U1406	A	11	H	4	W	90	92	97.1	111.08	24.0857	2.34739	0.868683
342	U1406	A	11	H	4	W	94	96	97.14	111.12	24.0885	3.10723	0.996022
342	U1406	A	11	H	4	W	98	100	97.18	111.16	24.0913	3.15796	1.12938
342	U1406	A	11	H	4	W	102	104	97.22	111.2	24.0941	1.94265	1.1394
342	U1406	A	11	H	4	W	106	108	97.26	111.24	24.0969	3.71665	1.03412
342	U1406	A	11	H	4	W	110	112	97.3	111.28	24.0997	4.25126	1.08827
342	U1406	A	11	H	4	W	114	116	97.34	111.32	24.1024	3.39294	1.04616
342	U1406	A	11	H	4	W	118	120	97.38	111.36	24.1052	3.20415	1.2136
342	U1406	A	11	H	4	W	122	124	97.42	111.4	24.108	1.86013	1.16347
342	U1406	A	11	H	4	W	126	128	97.46	111.44	24.1108	1.76025	1.04014
342	U1406	A	11	H	4	W	130	132	97.5	111.48	24.1136	1.24514	0.990006
342	U1406	A	11	H	4	W	134	136	97.54	111.52	24.1164	1.08408	1.2497
342	U1406	A	11	H	4	W	138	140	97.58	111.56	24.1192	1.01921	1.13439
342	U1406	A	11	H	4	W	142	144	97.62	111.6	24.122	0.559933	1.03112
342	U1406	A	11	H	4	W	146	148	97.66	111.64	24.1265	0.798413	1.29083
342	U1406	A	11	H	5	W	2	4	97.72	111.7	24.1331	0.714924	1.11936
342	U1406	A	11	H	5	W	6	8	97.76	111.74	24.1376	0.972966	1.08226
342	U1406	A	11	H	5	W	10	12	97.8	111.78	24.1421	1.23102	1.34097
342	U1406	A	11	H	5	W	14	16	97.84	111.82	24.1465	0.622045	1.3891
342	U1406	A	11	H	5	W	18	20	97.88	111.86	24.151	1.99186	1.25172
342	U1406	A	11	H	5	W	22	24	97.92	111.9	24.1554	1.78628	1.37506
342	U1406	A	11	H	5	W	26	28	97.96	111.94	24.1599	2.11061	1.52547
342	U1406	A	11	H	5	W	30	32	98	111.98	24.1643	1.49971	1.47032
342	U1406	A	11	H	5	W	34	36	98.04	112.02	24.1688	1.35189	1.76513
342	U1406	A	11	H	5	W	38	40	98.08	112.06	24.1733	1.37741	1.2056
342	U1406	A	11	H	5	W	42	44	98.12	112.1	24.1777	3.32733	1.24771
342	U1406	A	11	H	5	W	46	48	98.16	112.14	24.1822	2.72876	1.15245
342	U1406	A	11	H	5	W	50	52	98.2	112.18	24.1866	2.75256	1.0622
342	U1406	A	11	H	5	W	54	56	98.24	112.22	24.1911	2.1949	1.10532
342	U1406	A	11	H	5	W	58	60	98.28	112.26	24.1955	0.679456	1.50442
342	U1406	A	11	H	5	W	62	64	98.32	112.3	24.2	1.08314	1.31389
342	U1406	A	11	H	5	W	66	68	98.36	112.34	24.2029	2.30415	0.999029
342	U1406	A	11	H	5	W	70	72	98.4	112.38	24.2059	2.9613	1.15646
342	U1406	A	11	H	5	W	74	76	98.44	112.42	24.2088	2.22873	1.34498
342	U1406	A	11	H	5	W	78	80	98.48	112.46	24.2117	2.4969	1.43623
342	U1406	A	11	H	5	W	82	84	98.52	112.5	24.2147	2.9513	1.18554
342	U1406	A	11	H	5	W	86	88	98.56	112.54	24.2176	2.44487	1.17752
342	U1406	A	11	H	5	W	90	92	98.6	112.58	24.2205	2.32964	1.2798
342	U1406	A	11	H	5	W	94	96	98.64	112.62	24.2235	1.78765	1.13039
342	U1406	A	11	H	5	W	98	100	98.68	112.66	24.2264	1.79012	1.20259
342	U1406	A	11	H	5	W	102	104	98.72	112.7	24.2293	1.70717	1.10031
342	U1406	A	11	H	5	W	106	108	98.76	112.74	24.2323	0.6061	1.15847
342	U1406	A	11	H	5	W	110	112	98.8	112.78	24.2352	0.4608	1.29785
342	U1406	B	12	H	2	W	2	4	97.82	112.8	24.2367	0.546341	1.46029
342	U1406	B	12	H	2	W	6	8	97.86	112.84	24.2396	0.622313	1.45829
342	U1406	B	12	H	2	W	10	12	97.9	112.88	24.2425	0.713429	1.46531
342	U1406	B	12	H	2	W	14	16	97.94	112.92	24.2459	0.578975	1.44325
342	U1406	B	12	H	2	W	18	20	97.98	112.96	24.2497	0.651787	1.35099
342	U1406	B	12	H	2	W	22	24	98.02	113	24.2534	0.744144	1.34698
342	U1406	B	12	H	2	W	26	28	98.06	113.04	24.2572	0.597461	1.62575
342	U1406	B	12	H	2	W	30	32	98.1	113.08	24.261	0.411278	1.53149
342	U1406	B	12	H	2	W	34	36	98.14	113.12	24.2648	0.664701	1.52447
342	U1406	B	12	H	2	W	38	40	98.18	113.16	24.2686	0.145125	1.22834
342	U1406	B	12	H	2	W	42	44	98.22	113.2	24.2723	0.468129	1.21129
342	U1406	B	12	H	2	W	46	48	98.26	113.24	24.2761	0.505249	1.36169
342	U1406	B	12	H	2	W	50	52	98.3	113.28	24.2799	0.60931	1.43589
342	U1406	B	12	H	2	W	54	56	98.34	113.32	24.2837	0.72277	1.3256
342	U1406	B	12	H	2	W	58	60	98.38	113.36	24.2874	0.563627	1.38475
342	U1406	B	12	H	2	W	62	64	98.42	113.4	24.2912	0.590981	1.26343
342	U1406	B	12	H	2	W	66	68	98.46	113.44	24.295	0.616067	1.37172
342	U1406	B	12	H	2	W	70	72	98.5	113.48	24.2988	0.724988	1.30354
342	U1406	B	12	H	2	W	74	76	98.54	113.52	24.3026	0.996283	1.30755
342	U1406	B	12	H	2	W	78	80	98.58	113.56	24.3063	0.857485	1.20127
342	U1406	B	12	H	2	W	82	84	98.62	113.6	24.3101	0.512113	1.18021
342	U1406	B	12	H	2	W	86	88	98.66	113.64	24.3139	0.606756	1.1371
342	U1406	B	12	H	2	W	90	92	98.7	113.68	24.3177	0.645377	1.37372
342	U1406	B	12	H	2	W	94	96	98.74	113.72	24.3214	0.847209	1.4399
342	U1406	B	12	H	2	W	98	100	98.78	113.76	24.3252	0.938161	1.18823
342	U1406	B	12	H	2	W	102	104	98.82	113.8	24.329	0.764573	1.23636
342	U1406	B	12	H	2	W	106	108	98.86	113.84	24.3328	0.681139	1.53014
342	U1406	B	12	H	2	W	110	112	98.9	113.88	24.3366	0.85223	1.27747
342	U1406	B	12	H	2	W	114	116	98.94	113.92	24.3403	0.649286	1.45895
342	U1406	B	12	H	2	W	118	120	98.98	113.96	24.3441	0.720008	1.41684
342	U1406	B	12	H	2	W	122	124	99.02	114	24.3479	0.437668	1.14612
342	U1406	B	12	H	2	W	126	128	99.06	114.04	24.3517	1.51162
342	U1406	B	12	H	2	W	130	132	99.1	114.08	24.3554	0.554044	1.2514
342	U1406	B	12	H	2	W	134	136	99.14	114.12	24.3592	0.649769	1.35167
342	U1406	B	12	H	2	W	138	140	99.18	114.16	24.363	0.63335	1.10401
342	U1406	B	12	H	2	W	142	144	99.22	114.2	24.3682	0.702296	1.20428
342	U1406	B	12	H	2	W	146	148	99.26	114.24	24.3734	0.715025	1.25842
342	U1406	B	12	H	3	W	2	4	99.33	114.31	24.3825	0.667277	1.29853
342	U1406	B	12	H	3	W	6	8	99.37	114.35	24.3878	0.704593	1.31357
342	U1406	B	12	H	3	W	10	12	99.41	114.39	24.393	0.850239	1.22734
342	U1406	B	12	H	3	W	14	16	99.45	114.43	24.3982	0.776786	1.35668
342	U1406	B	12	H	3	W	18	20	99.49	114.47	24.4034	0.533134	1.20428
342	U1406	B	12	H	3	W	22	24	99.53	114.51	24.4075	0.529493	1.21932
342	U1406	B	12	H	3	W	26	28	99.57	114.55	24.4104	0.429056	1.28248
342	U1406	B	12	H	3	W	30	32	99.61	114.59	24.4133	0.603865	1.54317
342	U1406	B	12	H	3	W	34	36	99.65	114.63	24.4163	1.66895
342	U1406	B	12	H	3	W	38	40	99.69	114.67	24.4192	1.0444	1.50006
342	U1406	B	12	H	3	W	42	44	99.73	114.71	24.4221	1.06586	1.49906
342	U1406	B	12	H	3	W	46	48	99.77	114.75	24.4251	0.964518	1.64244
342	U1406	B	12	H	3	W	50	52	99.81	114.79	24.428	0.87551	1.81632
342	U1406	B	12	H	3	W	54	56	99.85	114.83	24.4309	0.906504	1.64385
342	U1406	B	12	H	3	W	58	60	99.89	114.87	24.4339	0.910456	1.7351
342	U1406	B	12	H	3	W	62	64	99.93	114.91	24.4368	0.798693	1.83637
342	U1406	B	12	H	3	W	66	68	99.97	114.95	24.4397	0.760254	1.71404
342	U1406	B	12	H	3	W	70	72	100.01	114.99	24.4427	0.935178	1.80328
342	U1406	B	12	H	3	W	74	76	100.05	115.03	24.4456	0.720712	1.79827
342	U1406	B	12	H	3	W	78	80	100.09	115.07	24.4485	0.793998	1.63081
342	U1406	B	12	H	3	W	82	84	100.13	115.11	24.4518	0.910103	1.64986
342	U1406	B	12	H	3	W	86	88	100.17	115.15	24.4554	1.08235	1.74412
342	U1406	B	12	H	3	W	90	92	100.21	115.19	24.459	1.86135	1.53756
342	U1406	B	12	H	3	W	94	96	100.25	115.23	24.4627	0.858027	1.72106
342	U1406	B	12	H	3	W	98	100	100.29	115.27	24.4663	0.92263	1.51449
342	U1406	B	12	H	3	W	102	104	100.33	115.31	24.4699	1.25297	1.64986
342	U1406	B	12	H	3	W	106	108	100.37	115.35	24.4735	2.44604	1.61878
342	U1406	B	12	H	3	W	110	112	100.41	115.39	24.4771	2.45179	1.44531
342	U1406	B	12	H	3	W	114	116	100.45	115.43	24.4807	4.38825	1.61577
342	U1406	B	12	H	3	W	118	120	100.49	115.47	24.4843	1.43646	1.53655
342	U1406	B	12	H	3	W	122	124	100.53	115.51	24.488	0.671334	1.47037
342	U1406	B	12	H	3	W	126	128	100.57	115.55	24.4916	0.813047	1.33801
342	U1406	B	12	H	3	W	130	132	100.61	115.59	24.4952	2.16392	1.35506
342	U1406	B	12	H	3	W	134	136	100.65	115.63	24.4988	0.915133	1.40119
342	U1406	B	12	H	3	W	138	140	100.69	115.67	24.5024	0.689655	1.26481
342	U1406	B	12	H	3	W	142	144	100.73	115.71	24.506	1.26928	1.27183
342	U1406	B	12	H	3	W	146	148	100.77	115.75	24.5096	0.890769	1.26983
342	U1406	B	12	H	4	W	2	4	100.84	115.82	24.516	0.953937	1.34202
342	U1406	B	12	H	4	W	6	8	100.88	115.86	24.5196	0.96251	1.14348
342	U1406	B	12	H	4	W	10	12	100.92	115.9	24.5232	0.606175	1.20465
342	U1406	B	12	H	4	W	14	16	100.96	115.94	24.5263	0.682088	1.12844
342	U1406	B	12	H	4	W	18	20	101	115.98	24.529	3.19082	1.57165
342	U1406	B	12	H	4	W	22	24	101.04	116.02	24.5316	1.11342	1.10932
342	U1406	B	12	H	4	W	26	28	101.08	116.06	24.5343	0.932268	1.47831
342	U1406	B	12	H	4	W	28	30	101.1	116.08	24.5356	0.839396	1.6497
342	U1406	B	12	H	4	W	30	32	101.12	116.1	24.5369	0.883897	1.51741
342	U1406	B	12	H	4	W	32	34	101.14	116.12	24.5382	0.592885	1.66856
342	U1406	B	12	H	4	W	34	36	101.16	116.14	24.5396	0.870777	1.50538
342	U1406	B	12	H	4	W	38	40	101.2	116.18	24.5422	0.516987	1.39308
342	U1406	B	12	H	4	W	40	42	101.22	116.2	24.5435	0.809909	1.75686
342	U1406	B	12	H	4	W	42	44	101.24	116.22	24.5449	0.938994	1.53947
342	U1406	B	12	H	4	W	46	48	101.28	116.26	24.5475	0.758521	1.4763
342	U1406	B	12	H	4	W	48	50	101.3	116.28	24.5488	1.87771	1.48645
342	U1406	B	12	H	4	W	50	52	101.32	116.3	24.5501	1.14485	1.58158
342	U1406	B	12	H	4	W	54	56	101.36	116.34	24.5528	1.53678	1.42116
342	U1406	B	12	H	4	W	58	60	101.4	116.38	24.5554	1.32646	1.39809
342	U1406	B	12	H	4	W	60	62	101.42	116.4	24.5568	0.92908	1.45327
342	U1406	B	12	H	4	W	62	64	101.44	116.42	24.5581	1.11281	1.32991
342	U1406	B	12	H	4	W	66	68	101.48	116.46	24.5607	0.766871	1.16046
342	U1406	B	12	H	4	W	70	72	101.52	116.5	24.5634	0.726491	1.19455
342	U1406	B	12	H	4	W	72	74	101.54	116.52	24.5647	0.636171	1.27168
342	U1406	B	12	H	4	W	74	76	101.56	116.54	24.566	0.689689	0.972961
342	U1406	B	12	H	4	W	76	78	101.58	116.56	24.5674	0.221607	1.3203
342	U1406	B	12	H	4	W	78	80	101.6	116.58	24.5687	0.248577	1.27577
342	U1406	B	12	H	4	W	80	82	101.62	116.6	24.57	0.438771	1.29544
342	U1406	B	12	H	4	W	82	84	101.64	116.62	24.5717	0.401345	1.40411
342	U1406	B	12	H	4	W	86	88	101.68	116.66	24.575	0.45057	1.23466
342	U1406	B	12	H	4	W	88	90	101.7	116.68	24.5767	0.443178	1.39076
342	U1406	B	12	H	4	W	90	92	101.72	116.7	24.5784	0.464718	1.02209
342	U1406	B	12	H	4	W	92	94	101.74	116.72	24.58	0.408163	1.51476
342	U1406	B	12	H	4	W	94	96	101.76	116.74	24.5817	0.634236	1.54649
342	U1406	B	12	H	4	W	96	98	101.78	116.76	24.5834	0.458716	1.5532
342	U1406	B	12	H	4	W	98	100	101.8	116.78	24.585	0.697296	1.54558
342	U1406	B	12	H	4	W	102	104	101.84	116.82	24.5884	0.543289	1.37156
342	U1406	B	12	H	4	W	104	105.5	101.86	116.84	24.59	0.323741	1.49836
342	U1406	B	12	H	4	W	106	108	101.88	116.86	24.5917	0.475273	1.2224
342	U1406	B	12	H	4	W	110	112	101.92	116.9	24.5951	1.28578	1.47995
342	U1406	B	12	H	4	W	114	116	101.96	116.94	24.5984	1.49582	1.00364
342	U1406	B	12	H	4	W	118	120	102	116.98	24.6017	1.57905	1.21942
342	U1406	B	12	H	4	W	122	124	102.04	117.02	24.6051	2.22343	1.37056
342	U1406	B	12	H	4	W	126	128	102.08	117.06	24.6084	1.97032	1.36659
342	U1406	B	12	H	4	W	130	132	102.12	117.1	24.6118	1.41549	1.45906
342	U1406	B	12	H	4	W	134	136	102.16	117.14	24.6151	1.33792	1.23632
342	U1406	B	12	H	4	W	138	140	102.2	117.18	24.6184	0.680658	1.39145
342	U1406	B	12	H	4	W	142	144	102.24	117.22	24.6218	0.621397	1.38051
342	U1406	B	12	H	4	W	146	148	102.28	117.26	24.6251	0.585265	1.5406
342	U1406	B	12	H	5	W	2	4	102.35	117.33	24.631	0.51837	1.38946
342	U1406	B	12	H	5	W	6	8	102.39	117.37	24.6343	0.477736	1.50575
342	U1406	B	12	H	5	W	8	10	102.41	117.39	24.636	0.181406	1.6368
342	U1406	B	12	H	5	W	10	12	102.43	117.41	24.6376	0.81778	1.56546
342	U1406	B	12	H	5	W	14	16	102.47	117.45	24.641	0.619784	1.69573
342	U1406	B	12	H	5	W	16	18	102.49	117.47	24.6426	0.786241	1.75685
342	U1406	B	12	H	5	W	18	20	102.51	117.49	24.6443	0.625888	1.59728
342	U1406	B	12	H	5	W	22	24	102.55	117.53	24.6477	0.475216	1.5595
342	U1406	B	12	H	5	W	26	28	102.59	117.57	24.651	0.338701	1.66888
342	U1406	B	12	H	5	W	28	30	102.61	117.59	24.6517	0.580271	1.78606
342	U1406	B	12	H	5	W	30	32	102.63	117.61	24.6524	0.611229	1.88164
342	U1406	B	12	H	5	W	31	32.5	102.64	117.62	24.6527	0.413983	1.86899
342	U1406	B	12	H	5	W	34	36	102.67	117.65	24.6538	0.561438	1.57337
342	U1406	B	12	H	5	W	36	38	102.69	117.67	24.6544	0.5	1.78465
342	U1406	B	12	H	5	W	38	40	102.71	117.69	24.6551	0.469484	1.46299
342	U1406	B	12	H	5	W	40	42	102.73	117.71	24.6558	0.524843	1.82498
342	U1406	B	12	H	5	W	42	44	102.75	117.73	24.6565	0.794079	1.73645
342	U1406	B	12	H	5	W	44	46	102.77	117.75	24.6572	0.70922	1.54467
342	U1406	B	12	H	5	W	46	48	102.79	117.77	24.6579	0.78597	1.35559
342	U1406	B	12	H	5	W	48	50	102.81	117.79	24.6586	0.557103	1.69434
342	U1406	B	12	H	5	W	50	52	102.83	117.81	24.6593	1.52938	1.45504
342	U1406	B	12	H	5	W	54	56	102.87	117.85	24.6607	0.933799	1.33073
342	U1406	B	12	H	5	W	56	58	102.89	117.87	24.6613	1.09744	1.31353
342	U1406	B	12	H	5	W	58	60	102.91	117.89	24.662	0.965499	1.61414
342	U1406	B	12	H	5	W	60	62	102.93	117.91	24.6627	0.948617	1.70922
342	U1406	B	12	H	5	W	62	64	102.95	117.93	24.6634	0.997506	1.40432
342	U1406	B	12	H	5	W	66	68	102.99	117.97	24.6648	0.93086	1.03998
342	U1406	B	12	H	5	W	70	72	103.03	118.01	24.6662	1.04017	1.47267
342	U1406	B	12	H	5	W	74	76	103.07	118.05	24.6676	0.964241	1.60977
342	U1406	B	12	H	5	W	78	80	103.11	118.09	24.6689	1.30804	1.58888
342	U1406	B	12	H	5	W	82	84	103.15	118.13	24.6703	1.09629	1.31344
342	U1406	B	12	H	5	W	86	88	103.19	118.17	24.6717	1.3808	1.59087
342	U1406	B	12	H	5	W	90	92	103.23	118.21	24.6731	1.24918	1.4626
342	U1406	B	12	H	5	W	94	96	103.27	118.25	24.6744	2.47572	1.43886
342	U1406	B	12	H	5	W	98	100	103.31	118.29	24.6758	1.80547	1.69628
342	U1406	B	12	H	5	W	102	104	103.35	118.33	24.6772	1.63781	1.57397
342	U1406	B	12	H	5	W	106	108	103.39	118.37	24.6786	2.21186	1.61374
342	U1406	B	12	H	5	W	110	112	103.43	118.41	24.68	2.00466	1.45708
342	U1406	B	12	H	5	W	114	116	103.47	118.45	24.6813	3.0354	1.29698
342	U1406	B	12	H	5	W	118	120	103.51	118.49	24.6827	2.8026	1.54259
342	U1406	B	12	H	5	W	122	124	103.55	118.53	24.6841	2.87899	1.55751
342	U1406	B	12	H	5	W	126	128	103.59	118.57	24.6855	1.5523	1.293
342	U1406	B	12	H	5	W	130	132	103.63	118.61	24.6869	1.39242	1.38647
342	U1406	B	12	H	5	W	134	136	103.67	118.65	24.6882	1.05089	1.44614
342	U1406	B	12	H	5	W	138	140	103.71	118.69	24.6896	1.40178	1.15578
342	U1406	B	12	H	5	W	142	144	103.75	118.73	24.691	2.03223	1.18462
342	U1406	B	12	H	5	W	146	148	103.79	118.77	24.6926	1.92365	1.62513
342	U1406	B	12	H	6	W	2	4	103.86	118.84	24.6953	1.69805	1.34073
342	U1406	B	12	H	6	W	6	8	103.9	118.88	24.6969	1.82826	1.51475
342	U1406	B	12	H	6	W	10	12	103.94	118.92	24.6985	1.84724	1.47696
342	U1406	B	12	H	6	W	14	16	103.98	118.96	24.7	1.31612	1.62811
342	U1406	B	12	H	6	W	18	20	104.02	119	24.7016	1.62186	1.41133
342	U1406	B	12	H	6	W	20	21.5	104.04	119.02	24.7024	0.586019	1.51522
342	U1406	B	12	H	6	W	22	24	104.06	119.04	24.7032	1.21738	1.63308
342	U1406	B	12	H	6	W	22	24	104.06	119.04	24.7032	1.34987	1.51866
342	U1406	B	12	H	6	W	26	28	104.1	119.08	24.7048	1.42602	1.4004
342	U1406	B	12	H	6	W	28	30	104.12	119.1	24.7056	4.03656	1.62787
342	U1406	B	12	H	6	W	30	32	104.14	119.12	24.7063	1.01079	1.13191
342	U1406	B	12	H	6	W	34	36	104.18	119.16	24.7079	1.27135	1.46205
342	U1406	B	12	H	6	W	36	38	104.2	119.18	24.7087	0.788211	1.56604
342	U1406	B	12	H	6	W	38	40	104.22	119.2	24.7095	1.27282	1.52127
342	U1406	B	12	H	6	W	40	42	104.24	119.22	24.7103	0.704225	1.71717
342	U1406	B	12	H	6	W	42	44	104.26	119.24	24.7111	0.78185	1.47254
342	U1406	B	12	H	6	W	44	46	104.28	119.26	24.7118	0.659682	1.80547
342	U1406	B	12	H	6	W	46	48	104.3	119.28	24.7126	0.821427	1.6038
342	U1406	B	12	H	6	W	48	50	104.32	119.3	24.7134	0.23753	1.52668
342	U1406	B	12	H	6	W	50	52	104.34	119.32	24.7142	1.14538	1.65352
342	U1406	B	12	H	6	W	54	56	104.38	119.36	24.7158	0.92404	1.31046
342	U1406	B	12	H	6	W	58	60	104.42	119.4	24.7173	0.89449	1.53519
342	U1406	B	12	H	6	W	60	62	104.44	119.42	24.7181	1.32392	1.45272
342	U1406	B	12	H	6	W	62	64	104.46	119.44	24.7189	0.766504	1.24298
342	U1406	A	12	H	3	W	8	10	104.28	119.485	24.7205	0.563486	1.40762
342	U1406	B	12	H	6	W	66	68	104.5	119.48	24.7205	1.03933	1.54811
342	U1406	B	12	H	6	W	70	72	104.54	119.52	24.7221	0.626331	0.921818
342	U1406	B	12	H	6	W	72	74	104.56	119.54	24.7229	0.778884	1.51377
342	U1406	B	12	H	6	W	74	76	104.58	119.56	24.7236	0.725818	1.50635
342	U1406	A	12	H	3	W	18	20	104.38	119.58	24.7244	0.544888	1.39896
342	U1406	A	12	H	3	W	22	24	104.42	119.62	24.726	0.548953	1.36316
342	U1406	A	12	H	3	W	26	28	104.46	119.66	24.7275	0.822044	1.31941
342	U1406	A	12	H	3	W	30	32	104.5	119.7	24.7291	0.868066	1.41188
342	U1406	A	12	H	3	W	34	36	104.54	119.74	24.7306	1.4197	1.15135
342	U1406	A	12	H	3	W	38	40	104.58	119.78	24.7322	1.18374	1.59982
342	U1406	A	12	H	3	W	42	44	104.62	119.82	24.7337	1.40738	1.36117
342	U1406	A	12	H	3	W	46	48	104.66	119.86	24.7353	0.965759	1.49939
342	U1406	A	12	H	3	W	50	52	104.7	119.9	24.7368	1.27862	1.57695
342	U1406	A	12	H	3	W	54	56	104.74	119.94	24.7384	0.829566	1.47652
342	U1406	A	12	H	3	W	58	60	104.78	119.98	24.7399	0.64384	1.34029
342	U1406	A	12	H	3	W	62	64	104.82	120.02	24.7414	0.557406	1.4258
342	U1406	A	12	H	3	W	66	68	104.86	120.06	24.743	0.578434
342	U1406	A	12	H	3	W	70	72	104.9	120.1	24.7445	0.627485	1.54414
342	U1406	A	12	H	3	W	74	76	104.94	120.14	24.7461	0.761518	1.55408
342	U1406	A	12	H	3	W	78	80	104.98	120.18	24.7476	0.625359	1.50635
342	U1406	A	12	H	3	W	82	84	105.02	120.22	24.7492	0.629983	1.57695
342	U1406	A	12	H	3	W	86	88	105.06	120.26	24.7507	0.676348	1.45477
342	U1406	A	12	H	3	W	90	92	105.1	120.3	24.7522	0.866288	1.25889
342	U1406	A	12	H	3	W	94	96	105.14	120.34	24.7538	0.585209	1.45378
342	U1406	A	12	H	3	W	98	100	105.18	120.38	24.7553	0.805472	1.17736
342	U1406	A	12	H	3	W	102	104	105.22	120.42	24.7569	0.860585	1.36926
342	U1406	A	12	H	3	W	106	108	105.26	120.46	24.7584	1.06475	1.20321
342	U1406	A	12	H	3	W	110	112	105.3	120.5	24.76	0.969005	1.17139
342	U1406	A	12	H	3	W	114	116	105.34	120.54	24.7615	0.95942	1.64369
342	U1406	A	12	H	3	W	118	120	105.38	120.58	24.7631	0.814394	1.63076
342	U1406	A	12	H	3	W	122	124	105.42	120.62	24.7646	0.603205	1.7123
342	U1406	A	12	H	3	W	126	128	105.46	120.66	24.7661	0.499625	1.5194
342	U1406	A	12	H	3	W	130	132	105.5	120.7	24.7677	0.41432	1.64767
342	U1406	A	12	H	3	W	134	136	105.54	120.74	24.7692	1.01436	1.624
342	U1406	A	12	H	3	W	138	140	105.58	120.78	24.7711	0.429355	1.48877
342	U1406	A	12	H	3	W	142	144	105.62	120.82	24.7732	0.552666	1.15667
342	U1406	A	12	H	3	W	146	148	105.66	120.86	24.7754	0.453548	1.3953
342	U1406	A	12	H	4	W	2	4	105.72	120.92	24.7786	0.605646	1.35851
342	U1406	A	12	H	4	W	6	8	105.76	120.96	24.7808	0.857744	1.42116
342	U1406	A	12	H	4	W	10	12	105.8	121	24.783	0.876339	1.49175
342	U1406	A	12	H	4	W	14	16	105.84	121.04	24.7851	0.81236	1.22925
342	U1406	A	12	H	4	W	18	20	105.88	121.08	24.7873	0.463269	1.40127
342	U1406	A	12	H	4	W	22	24	105.92	121.12	24.7895	1.08543	1.27598
342	U1406	A	12	H	4	W	26	28	105.96	121.16	24.7916	0.818331	1.47684
342	U1406	A	12	H	4	W	30	32	106	121.2	24.7938	1.06811	1.18152
342	U1406	A	12	H	4	W	34	36	106.04	121.24	24.7959	0.980566	1.61903
342	U1406	A	12	H	4	W	38	40	106.08	121.28	24.7981	1.21156	1.54445
342	U1406	A	12	H	4	W	42	44	106.12	121.32	24.8003	0.855263	1.49672
342	U1406	A	12	H	4	W	46	48	106.16	121.36	24.8024	0.942988	1.53153
342	U1406	A	12	H	4	W	50	52	106.2	121.4	24.8046	1.46618	1.49772
342	U1406	A	12	H	4	W	54	56	106.24	121.44	24.8068	0.750405	1.89002
342	U1406	A	12	H	4	W	58	60	106.28	121.48	24.8089	0.645099	1.80054
342	U1406	A	12	H	4	W	62	64	106.32	121.52	24.8109	0.658478	1.74685
342	U1406	A	12	H	4	W	66	68	106.36	121.56	24.8128	1.52028	1.66731
342	U1406	A	12	H	4	W	70	72	106.4	121.6	24.8147	0.537741	1.54501
342	U1406	A	12	H	4	W	74	76	106.44	121.64	24.8166	0.90558	1.48933
342	U1406	A	12	H	4	W	78	80	106.48	121.68	24.8185	0.814078	1.59373
342	U1406	A	12	H	4	W	82	84	106.52	121.72	24.8204	0.829735	1.58876
342	U1406	A	12	H	4	W	86	88	106.56	121.76	24.8223	0.807675	1.59075
342	U1406	A	12	H	4	W	90	92	106.6	121.8	24.8242	0.802656	1.35809
342	U1406	A	12	H	4	W	94	96	106.64	121.84	24.8261	0.68176	1.48138
342	U1406	A	12	H	4	W	98	100	106.68	121.88	24.828	1.26147	1.50624
342	U1406	A	12	H	4	W	102	104	106.72	121.92	24.8299	1.65085	1.46547
342	U1406	A	12	H	4	W	106	108	106.76	121.96	24.8318	1.08834	1.36107
342	U1406	A	12	H	4	W	110	112	106.8	122	24.8337	1.09371	1.70211
342	U1406	A	12	H	4	W	114	116	106.84	122.04	24.8356	0.722177	1.52016
342	U1406	A	12	H	4	W	118	120	106.88	122.08	24.8375	0.666293	1.56987
342	U1406	A	12	H	4	W	122	124	106.92	122.12	24.8394	0.999051	1.60268
342	U1406	A	12	H	4	W	126	128	106.96	122.16	24.8413	0.868592	1.65922
342	U1406	A	12	H	4	W	130	132	107	122.2	24.8432	1.01939	1.35597
342	U1406	A	12	H	4	W	134	136	107.04	122.24	24.8451	0.820046	1.52301
342	U1406	A	12	H	4	W	138	140	107.08	122.28	24.847	0.895995	1.21577
342	U1406	A	12	H	4	W	142	144	107.12	122.32	24.8517	1.05815	1.31023
342	U1406	A	12	H	4	W	146	148	107.16	122.36	24.8564	0.76041	1.12629
342	U1406	A	12	H	5	W	2	4	107.22	122.42	24.8635	1.69626	1.36989
342	U1406	A	12	H	5	W	6	8	107.26	122.46	24.8682	1.43961	1.37585
342	U1406	A	12	H	5	W	10	12	107.3	122.5	24.8729	1.41189	1.35298
342	U1406	A	12	H	5	W	14	16	107.34	122.54	24.8776	1.73341	1.07061
342	U1406	A	12	H	5	W	18	20	107.38	122.58	24.8823	2.92438	1.17103
342	U1406	A	12	H	5	W	22	24	107.42	122.62	24.887	2.70821	1.18793
342	U1406	A	12	H	5	W	26	28	107.46	122.66	24.8917	2.58467	1.09248
342	U1406	A	12	H	5	W	30	32	107.5	122.7	24.8964	1.42885	1.09546
342	U1406	A	12	H	5	W	34	36	107.54	122.74	24.9011	1.20692	0.961234
342	U1406	A	12	H	5	W	38	40	107.58	122.78	24.9058	2.06233	1.1581
342	U1406	A	12	H	5	W	42	44	107.62	122.82	24.9105	2.14011	0.835954
342	U1406	A	12	H	5	W	46	48	107.66	122.86	24.9152	0.959447	1.07856
342	U1406	A	12	H	5	W	50	52	107.7	122.9	24.9199	0.82012	1.15501
342	U1406	A	12	H	5	W	54	56	107.74	122.94	24.9246	0.641283	1.1991
342	U1406	A	12	H	5	W	58	60	107.78	122.98	24.9287	0.878169	1.35621
342	U1406	A	12	H	5	W	62	64	107.82	123.02	24.9321	0.5746	1.46061
342	U1406	B	13	H	2	W	14	16	107.15	123.03	24.9329	0.65394	1.39399
342	U1406	B	13	H	2	W	18	20	107.19	123.07	24.9363	0.516275	1.43377
342	U1406	B	13	H	2	W	22	24	107.23	123.11	24.9396	0.706981	1.15037
342	U1406	B	13	H	2	W	26	28	107.27	123.15	24.943	1.44172	1.21501
342	U1406	B	13	H	2	W	30	32	107.31	123.19	24.9464	1.17754	1.34527
342	U1406	B	13	H	2	W	34	36	107.35	123.23	24.9498	1.30646	1.16728
342	U1406	B	13	H	2	W	38	40	107.39	123.27	24.9531	2.56717	1.15137
342	U1406	B	13	H	2	W	42	44	107.43	123.31	24.9565	1.77802	1.17921
342	U1406	B	13	H	2	W	46	48	107.47	123.35	24.9599	0.848557	1.19015
342	U1406	B	13	H	2	W	50	52	107.51	123.39	24.9633	0.780864	1.15734
342	U1406	B	13	H	2	W	54	56	107.55	123.43	24.9666	0.612164	1.27268
342	U1406	B	13	H	2	W	58	60	107.59	123.47	24.97	1.00559	1.29754
342	U1406	B	13	H	2	W	62	64	107.63	123.51	24.9744	0.662983	1.28561
342	U1406	B	13	H	2	W	66	68	107.67	123.55	24.9789	0.73472	1.216
342	U1406	B	13	H	2	W	70	72	107.71	123.59	24.9833	0.992457	1.18617
342	U1406	B	13	H	2	W	74	76	107.75	123.63	24.9878	0.731599	1.47512
342	U1406	B	13	H	2	W	78	80	107.79	123.67	24.9922	0.903444	1.44529
342	U1406	B	13	H	2	W	82	84	107.83	123.71	24.9967	0.857941	1.11614
342	U1406	B	13	H	2	W	86	88	107.87	123.75	25.0011	0.485958	1.38662
342	U1406	B	13	H	2	W	90	92	107.91	123.79	25.0056	0.381791	1.31104
342	U1406	B	13	H	2	W	94	96	107.95	123.83	25.01	0.40568	1.43137
342	U1406	B	13	H	2	W	98	100	107.99	123.87	25.0111	0.242895	1.58749
342	U1406	B	13	H	2	W	102	104	108.03	123.91	25.0123	0.368596	1.63522
342	U1406	B	13	H	2	W	106	108	108.07	123.95	25.0134	0.737419	1.62329
342	U1406	B	13	H	2	W	110	112	108.11	123.99	25.0146	0.417006	1.52385
342	U1406	B	13	H	2	W	114	116	108.15	124.03	25.0157	0.36239	1.42838
342	U1406	B	13	H	2	W	118	120	108.19	124.07	25.0168	0.498927	1.43634
342	U1406	B	13	H	2	W	122	124	108.23	124.11	25.018	0.725338	1.37568
342	U1406	B	13	H	2	W	126	128	108.27	124.15	25.0191	0.58913	1.51291
342	U1406	B	13	H	2	W	130	132	108.31	124.19	25.0202	0.914589	1.3727
342	U1406	B	13	H	2	W	134	136	108.35	124.23	25.0214	0.774277	1.60937
342	U1406	B	13	H	2	W	138	140	108.39	124.27	25.0225	1.13239	1.71478
342	U1406	B	13	H	2	W	142	144	108.43	124.31	25.0237	1.32581	1.4433
342	U1406	B	13	H	2	W	146	148	108.47	124.35	25.0248	0.934416	1.5638
342	U1406	B	13	H	3	W	2	4	108.54	124.42	25.0268	0.780183	1.46735
342	U1406	B	13	H	3	W	6	8	108.58	124.46	25.0279	0.95399	1.77814
342	U1406	B	13	H	3	W	10	12	108.62	124.5	25.0291	0.987838	1.80398
342	U1406	B	13	H	3	W	14	16	108.66	124.54	25.0302	1.08604	1.85766
342	U1406	B	13	H	3	W	18	20	108.7	124.58	25.0313	0.804094	1.79901
342	U1406	B	13	H	3	W	22	24	108.74	124.62	25.0325	0.253515	1.85865
342	U1406	B	13	H	3	W	26	28	108.78	124.66	25.0336	0.503531	1.57934
342	U1406	B	13	H	3	W	30	32	108.82	124.7	25.0348	1.37574	1.82188
342	U1406	B	13	H	3	W	34	36	108.86	124.74	25.0359	0.854916	1.86859
342	U1406	B	13	H	3	W	38	40	108.9	124.78	25.037	1.0826	1.77715
342	U1406	B	13	H	3	W	42	44	108.94	124.82	25.0382	1.3781	1.78112
342	U1406	B	13	H	3	W	46	48	108.98	124.86	25.0393	0.551534	1.72049
342	U1406	B	13	H	3	W	50	52	109.02	124.9	25.0404	0.792899	1.70856
342	U1406	B	13	H	3	W	54	56	109.06	124.94	25.0416	0.550618	1.76224
342	U1406	B	13	H	3	W	58	60	109.1	124.98	25.0427	1.11453	1.77019
342	U1406	B	13	H	3	W	62	64	109.14	125.02	25.0439	0.546852	1.74633
342	U1406	B	13	H	3	W	66	68	109.18	125.06	25.045	0.736054	1.69465
342	U1406	B	13	H	3	W	70	72	109.22	125.1	25.0461	0.43399	1.44018
342	U1406	B	13	H	3	W	74	76	109.26	125.14	25.0471	0.566698	1.39546
342	U1406	B	13	H	3	W	78	80	109.3	125.18	25.0482	0.501084	1.62334
342	U1406	B	13	H	3	W	82	84	109.34	125.22	25.0493	0.384711	1.44441
342	U1406	B	13	H	3	W	86	88	109.38	125.26	25.0503	0.662677	1.45335
342	U1406	B	13	H	3	W	90	92	109.42	125.3	25.0514	0.926155	1.54978
342	U1406	B	13	H	3	W	94	96	109.46	125.34	25.0525	0.213327	1.4464
342	U1406	B	13	H	3	W	98	100	109.5	125.38	25.0535	0.226489	1.5458
342	U1406	B	13	H	3	W	102	104	109.54	125.42	25.0546	0.314663	1.68795
342	U1406	B	13	H	3	W	106	108	109.58	125.46	25.0557	0.421693	1.48019
342	U1406	B	13	H	3	W	110	112	109.62	125.5	25.0568	0.52955	1.50107
342	U1406	B	13	H	3	W	114	116	109.66	125.54	25.0578	1.44863	1.34798
342	U1406	B	13	H	3	W	118	120	109.7	125.58	25.0589	0.356065	1.4951
342	U1406	B	13	H	3	W	122	124	109.74	125.62	25.06	0.403265	1.33108
342	U1406	B	13	H	3	W	126	128	109.78	125.66	25.061	0.372142	1.5965
342	U1406	B	13	H	3	W	130	132	109.82	125.7	25.0621	0.377821	1.44341
342	U1406	B	13	H	3	W	134	136	109.86	125.74	25.0632	0.338183	1.51399
342	U1406	B	13	H	3	W	138	140	109.9	125.78	25.0642	0.435636	1.53586
342	U1406	B	13	H	3	W	142	144	109.94	125.82	25.0653	0.418374	1.58556
342	U1406	B	13	H	3	W	146	148	109.98	125.86	25.0664	0.558741	1.74859
342	U1406	B	13	H	4	W	2	4	110.05	125.93	25.0682	0.244158	1.69977
342	U1406	B	13	H	4	W	6	8	110.09	125.97	25.0693	0.276707	1.66399
342	U1406	B	13	H	4	W	10	12	110.13	126.01	25.0704	0.33389	1.75245
342	U1406	B	13	H	4	W	14	16	110.17	126.05	25.0714	0.410895	1.6789
342	U1406	B	13	H	4	W	18	20	110.21	126.09	25.0725	0.648084	1.58546
342	U1406	B	13	H	4	W	22	24	110.25	126.13	25.0736	0.323641	1.65405
342	U1406	B	13	H	4	W	26	28	110.29	126.17	25.0746	0.365127	1.59242
342	U1406	B	13	H	4	W	30	32	110.33	126.21	25.0757	0.407253	1.3807
342	U1406	B	13	H	4	W	34	36	110.37	126.25	25.0768	0.464972	1.50097
342	U1406	B	13	H	4	W	38	40	110.41	126.29	25.0779	0.557428	1.48209
342	U1406	B	13	H	4	W	40	42	110.43	126.31	25.0784	0.578625	1.8478
342	U1406	B	13	H	4	W	42	44	110.45	126.33	25.0789	0.387955	1.45326
342	U1406	B	13	H	4	W	44	46	110.47	126.35	25.0795	0.389484	1.865
342	U1406	B	13	H	4	W	46	48	110.49	126.37	25.08	0.345202	1.4942
342	U1406	B	13	H	4	W	48	50	110.51	126.39	25.0805	0.330306	1.71188
342	U1406	B	13	H	4	W	50	52	110.53	126.41	25.0811	0.420646
342	U1406	B	13	H	4	W	54	56	110.57	126.45	25.0821	0.256787
342	U1406	B	13	H	4	W	56	58	110.59	126.47	25.0827	0.36846	1.73901
342	U1406	B	13	H	4	W	58	60	110.61	126.49	25.0832	0.722578
342	U1406	B	13	H	4	W	60	62	110.63	126.51	25.0837	0.622524	1.78464
342	U1406	B	13	H	4	W	62	64	110.65	126.53	25.0843	0.374237
342	U1406	B	13	H	4	W	64	66	110.67	126.55	25.0848	0.479094	1.79942
342	U1406	B	13	H	4	W	66	68	110.69	126.57	25.0853	0.496326
342	U1406	B	13	H	4	W	70	72	110.73	126.61	25.0864	0.966647
342	U1406	B	13	H	4	W	72	74	110.75	126.63	25.0869	0.811176	1.81412
342	U1406	B	13	H	4	W	74	76	110.77	126.65	25.0875	1.18182
342	U1406	B	13	H	4	W	78	80	110.81	126.69	25.089	1.39354	1.52928
342	U1406	B	13	H	4	W	80	82	110.83	126.71	25.09	1.39921	1.90865
342	U1406	B	13	H	4	W	82	84	110.85	126.73	25.091	0.283047	1.46812
342	U1406	B	13	H	4	W	86	88	110.89	126.77	25.0929	0.237392	1.77691
342	U1406	B	13	H	4	W	88	90	110.91	126.79	25.0939	0.324412	1.59725
342	U1406	B	13	H	4	W	90	92	110.93	126.81	25.0949	0.219285	1.37087
342	U1406	B	13	H	4	W	94	96	110.97	126.85	25.0969	0.189772	1.29167
342	U1406	B	13	H	4	W	96	98	110.99	126.87	25.0979	0.188893	1.69601
342	U1406	B	13	H	4	W	98	100	111.01	126.89	25.0989	0.176991	1.45004
342	U1406	B	13	H	4	W	102	104	111.05	126.93	25.1008	0.237624
342	U1406	B	13	H	4	W	106	108	111.09	126.97	25.1028		1.39481
342	U1406	B	13	H	4	W	110	112	111.13	127.01	25.1048	0.756068
342	U1406	B	13	H	4	W	114	116	111.17	127.05	25.1068	0.785945	1.58962
342	U1406	B	13	H	4	W	118	120	111.21	127.09	25.1087	0.530705	1.77354
342	U1406	B	13	H	4	W	122	124	111.25	127.13	25.1107	0.540885	1.8252
342	U1406	B	13	H	4	W	126	128	111.29	127.17	25.1127	4.36402
342	U1406	B	13	H	4	W	130	132	111.33	127.21	25.1147		1.79588
342	U1406	B	13	H	4	W	134	136	111.37	127.25	25.1166		1.86535
342	U1406	B	13	H	4	W	138	140	111.41	127.29	25.1186	1.02136	1.89556
342	U1406	B	13	H	4	W	142	144	111.45	127.33	25.1206	0.492468	1.89239
342	U1406	B	13	H	4	W	146	148	111.49	127.37	25.1226	0.59453	2.0437
342	U1406	B	13	H	5	W	2	4	111.56	127.44	25.126	0.664452	2.11521
342	U1406	B	13	H	5	W	6	8	111.6	127.48	25.1284	0.519931
342	U1406	B	13	H	5	W	10	12	111.64	127.52	25.1312	0.864937	1.93681
342	U1406	B	13	H	5	W	14	16	111.68	127.56	25.1339	0.735655	2.00032
342	U1406	B	13	H	5	W	18	20	111.72	127.6	25.1367	0.984898	1.78839
342	U1406	B	13	H	5	W	22	24	111.76	127.64	25.1395	0.590468	1.72506
342	U1406	B	13	H	5	W	26	28	111.8	127.68	25.1423	0.576369	1.77223
342	U1406	B	13	H	5	W	30	32	111.84	127.72	25.145	1.02539	1.75972
342	U1406	B	13	H	5	W	34	36	111.88	127.76	25.1478	0.49776	1.74026
342	U1406	B	13	H	5	W	38	40	111.92	127.8	25.1506	0.463918	1.82965
342	U1406	B	13	H	5	W	42	44	111.96	127.84	25.1534	0.596206
342	U1406	B	13	H	5	W	46	48	112	127.88	25.1561	0.577008	1.83469
342	U1406	B	13	H	5	W	50	52	112.04	127.92	25.1589	0.473588	1.67671
342	U1406	B	13	H	5	W	54	56	112.08	127.96	25.1617	1.2426	1.70572
342	U1406	B	13	H	5	W	56	58	112.1	127.98	25.1631	1.07095	1.52431
342	U1406	B	13	H	5	W	58	60	112.12	128	25.1645	0.987045
342	U1406	B	13	H	5	W	60	62	112.14	128.02	25.1658	1.06007	1.35898
342	U1406	B	13	H	5	W	62	64	112.16	128.04	25.1672	0.677789
342	U1406	B	13	H	5	W	64	66	112.18	128.06	25.1686	1.2931	1.34797
342	U1406	B	13	H	5	W	66	68	112.2	128.08	25.17	0.557809	1.82398
342	U1406	B	13	H	5	W	70	72	112.24	128.12	25.1737	0.80171	1.69239
342	U1406	B	13	H	5	W	72	74	112.26	128.14	25.1756	1.23077	1.38198
342	U1406	B	13	H	5	W	74	76	112.28	128.16	25.1774	0.366077	1.48294
342	U1406	B	13	H	5	W	76	78	112.3	128.18	25.1792	1.19863	1.45204
342	U1406	B	13	H	5	W	78	80	112.32	128.2	25.1811	0.366492	1.60176
342	U1406	B	13	H	5	W	80	82	112.34	128.22	25.183	1.45278	1.41104
342	U1406	B	13	H	5	W	82	84	112.36	128.24	25.1848	0.37155	1.4847
342	U1406	B	13	H	5	W	84	86	112.38	128.26	25.1867	1.50576	1.37103
342	U1406	B	13	H	5	W	86	88	112.4	128.28	25.1885	0.49334	1.50844
342	U1406	B	13	H	5	W	88	90	112.42	128.3	25.1903	1.6	1.37003
342	U1406	B	13	H	5	W	90	92	112.44	128.32	25.1922	0.541377	1.72799
342	U1406	B	13	H	5	W	94	96	112.48	128.36	25.1959	0.644783	1.6412
342	U1406	B	13	H	5	W	96	98	112.5	128.38	25.1977	1.67926	1.31002
342	U1406	B	13	H	5	W	98	100	112.52	128.4	25.1996	0.535714	1.67792
342	U1406	B	13	H	5	W	102	104	112.56	128.44	25.2033	0.69541	1.64288
342	U1406	B	13	H	5	W	106	108	112.6	128.48	25.207	0.44955	1.75941
342	U1406	B	13	H	5	W	110	112	112.64	128.52	25.2088	0.860759	1.55618
342	U1406	B	13	H	5	W	114	116	112.68	128.56	25.2107	0.5145	1.66295
342	U1406	B	13	H	5	W	118	120	112.72	128.6	25.2125	1.06383	1.67954
342	U1406	B	13	H	5	W	122	124	112.76	128.64	25.2144	1.06862	1.75572
342	U1406	B	13	H	5	W	126	128	112.8	128.68	25.2162	0.899888	1.80367
342	U1406	B	13	H	5	W	130	132	112.84	128.72	25.2181	1.06222	1.61529
342	U1406	B	13	H	5	W	134	136	112.88	128.76	25.2199	0.860421	1.66099
342	U1406	B	13	H	5	W	138	140	112.92	128.8	25.2217	0.888889
342	U1406	B	13	H	5	W	142	144	112.96	128.84	25.2236	0.626118	1.61433
342	U1406	B	13	H	5	W	146	148	113	128.88	25.2254	0.691776	1.55274
342	U1406	B	13	H	6	W	2	4	113.07	128.95	25.2287	0.791557	1.71234
342	U1406	B	13	H	6	W	6	8	113.11	128.99	25.2305	0.876011	1.76008
342	U1406	B	13	H	6	W	10	12	113.15	129.03	25.2323	0.696379	1.64637
342	U1406	B	13	H	6	W	14	16	113.19	129.07	25.2342	0.633245	1.65437
342	U1406	B	13	H	6	W	18	20	113.23	129.11	25.236	0.671592	1.72704
[truncated: 920 more rows]
