# Supplementary material for: Eccentricity pacing and rapid termination of the early Antarctic ice ages
Source: Nat Commun. 2024 Dec 5;15:10600. doi: 10.1038/s41467-024-54186-1 (PMC11621355; doi:10.1038/s41467-024-54186-1)
Supplement: Supplementary file 4 — Supplementary Datasets 1–4 [file 41467_2024_54186_MOESM4_ESM.zip › Dataset_S2_Tuning_TiePoints.xlsx]

## Sheet: Sheet1
Depth (m revised CCSF-A, van Peer et al., 2017a)	Age (Ma, La2004)
35.58	21.074
36.56	21.113
37.78	21.154
38.92	21.193
39.92	21.233
41.42	21.272
42.06	21.311
43.16	21.353
44.02	21.39
45.08	21.431
46.38	21.471
47.68	21.511
48.68	21.552
49.52	21.588
50.96	21.63
52.28	21.671
53.16	21.71
54.3	21.75
55.12	21.789
56	21.833
57.74	21.873
58.78	21.909
60.32	21.952
62	21.994
63.22	22.037
64.34	22.077
64.97	22.115
65.88	22.155
67.62	22.2
69.12	22.239
70.56	22.277
71.8	22.318
73.06	22.36
73.84	22.4
75.48	22.438
77.02	22.478
78.26	22.52
79.06	22.558
80.44	22.601
81.74	22.638
83.02	22.678
84.14	22.721
85.48	22.761
86.96	22.799
87.82	22.839
89.14	22.881
90.4	22.924
91.68	22.963
92.54	23.003
92.88	23.043
93.08	23.088
93.58	23.129
93.86	23.163
94.14	23.206
96.7	23.327
98.48	23.447
99.46	23.525
100.01	23.565
100.71	23.606
101.75	23.685
102.73	23.724
103.99	23.763
106.43	23.842
107.23	23.881
108.34	23.924
109.4	23.96
110.44	24.041
111.6	24.122
112.3	24.2
112.9	24.244
114.16	24.363
114.49	24.406
115.09	24.45
115.92	24.525
116.6	24.57
117.57	24.651
118.73	24.691
119.62	24.726
120.76	24.77
121.5	24.81
122.28	24.847
122.96	24.927
123.47	24.97
123.83	25.01
125.06	25.045
126.67	25.088
127.46	25.127
128.08	25.17
128.48	25.207
129.37	25.248
129.85	25.288
130.73	25.335
131.4	25.375
132.04	25.407
132.78	25.456
133.72	25.495
134.72	25.542
135.8	25.576
136.82	25.611
138.14	25.659
140.11	25.735
141.11	25.775
142.37	25.814
143.17	25.855
144.21	25.895
145.37	25.931
146.46	25.974
147.36	26.013
148	26.052
149.08	26.091
150.09	26.13
150.9	26.171
151.52	26.21
152.46	26.248
153.67	26.288
154.56	26.328
155.59	26.371
156.9	26.405
157.99	26.45
159.18	26.489
160.47	26.525
162.03	26.572
162.97	26.606
163.91	26.648
164.85	26.692
167.37	26.81
170.64	27.015
