# Supplementary material for: Eccentricity pacing and rapid termination of the early Antarctic ice ages
Source: Nat Commun. 2024 Dec 5;15:10600. doi: 10.1038/s41467-024-54186-1 (PMC11621355; doi:10.1038/s41467-024-54186-1)
Supplement: Supplementary file 4 — Supplementary Datasets 1–4 [file 41467_2024_54186_MOESM4_ESM.zip › Dataset_S3_QualityCriteria.xlsx]

## Sheet: Sheet1
Criterion	Site:	926	1090	1218	1264	U1406
Completeness* / sampling resolution	Complete record; sampling <8 kyr	Gap at ~20 Myr ago; 4-8 kyr sampling resolution	Gaps at ~21 and ~22 Myr ago; 3-8 kyr sampling resolution	Gaps in younger ~2 Myr; 3-8 kyr sampling resolution	Complete record; 2-5 kyr sampling resolution	Complete record; 1-5 kyr sampling resolution
Sedimentation Rate	>1 cm/kyr	2-3 cm/kyr	1-2 cm/kyr	1-1.5 cm/kyr	0.5-1.2 cm/kyr	1-3 cm/kyr
Foraminifera	Cibicidoides mundulus only	Generally Cibicidoides mundulus; includes C. cresbi at older end	Mixture of Cibicidoides species and ﻿Oridorsalis umbonatus	Mixture of Cibicidoides species	Cibicidoides mundulus only	Cibicidoides mundulus only
Preservation and Diagenesis	Good or excellent preservation, no sign of diagenesis	𝛿18Ob is offset by 0.5‰ caused by diagenesis	Limited CaCO3 / dissolution	Good preservation but signs of dissolution	Good preservation	Excellent preservation up to glassy
Quality criteria passed:		1-2	1	2	3	4
