# Supplementary material for: Eccentricity pacing and rapid termination of the early Antarctic ice ages
Source: Nat Commun. 2024 Dec 5;15:10600. doi: 10.1038/s41467-024-54186-1 (PMC11621355; doi:10.1038/s41467-024-54186-1)
Supplement: Supplementary file 4 — Supplementary Datasets 1–4 [file 41467_2024_54186_MOESM4_ESM.zip › Dataset_S4_Coulometry.xlsx]

## Sheet: Sheet1
Expedition	Site	Hole	Core	Core Type	Section	HALF	Depth top (cm)	Depth bottom (cm)	Depth (m CSF-A)	Depth (m CCSF-M; van Peer et al., 2017)	Tuned age (Ma)	CaCO3 Run 1 (wt.%)	CaCO3 Run 2 (wt.%)	%CaCO3 Run 3 (wt.%)
342	U1406	A	15	H	2	A	96	98	132.16	149.61	26.1115	34.51	35.11	35.11
342	U1406	A	15	H	2	A	108	110	132.28	149.73	26.1161	31.37
342	U1406	A	15	H	2	A	112	114	132.32	149.77	26.1176	31.27
342	U1406	A	15	H	2	A	124	126	132.44	149.89	26.1223	35.48
342	U1406	A	15	H	2	A	132	134	132.52	149.97	26.1254	17.8
342	U1406	A	15	H	2	A	136	138	132.56	150.01	26.1269	18.42
342	U1406	A	15	H	2	A	144	146	132.64	150.09	26.13	22.11
342	U1406	A	15	H	3	A	26	28	132.97	150.42	26.1467	31.9
342	U1406	A	15	H	3	A	42	44	133.13	150.58	26.1548	38.03
342	U1406	A	15	H	3	A	66	68	133.37	150.82	26.167	27.68
342	U1406	A	15	H	4	A	66	68	134.89	152.34	26.2431	21.34
342	U1406	A	15	H	4	A	78	80	135.01	152.46	26.248	11.43	11.54	11.06
342	U1406	A	15	H	4	A	146	148	135.69	153.14	26.2705	35.56
342	U1406	A	15	H	5	A	46	48	136.22	153.67	26.288	16.6
342	U1406	B	15	H	3	A	96	98	128.46	146.54	25.9775	18.15
342	U1406	B	15	H	3	A	132	134	128.82	146.9	25.9931	38.64
342	U1406	B	15	H	4	A	30	32	129.3	147.38	26.0142	20.21
342	U1406	B	15	H	4	A	54	56	129.54	147.62	26.0288	37.2
342	U1406	B	15	H	4	A	86	88	129.86	147.94	26.0483	34.71
342	U1406	B	15	H	5	A	50	52	131	149.08	26.091	19.45
342	U1406	C	16	H	4	A	62	64	139.66	154.24	26.3136	24.57
342	U1406	C	16	H	4	A	90	92	139.94	154.52	26.3262	17.45	18.34	17.62
342	U1406	C	16	H	4	A	106	108	140.1	154.68	26.333	27.19
342	U1406	C	16	H	4	A	130	132	140.34	154.92	26.343	30.53
